# Supplementary material for: Pattern and rate in the Plio-Pleistocene evolution of modern human brain size
Source: Sci Rep. 2022 Jul 2;12:11216. doi: 10.1038/s41598-022-15481-3 (PMC9250492; doi:10.1038/s41598-022-15481-3)
Supplement: Supplementary file 1 — Supplementary Dataset 1. [file 41598_2022_15481_MOESM1_ESM.xlsx]

## Sheet: Sheet1
Supplementary Dataset 1. P. D. Gingerich–Plio-Pleistocene evolution of modern human brain size.
Consensus geological ages and endocranial volumes for hominin specimens analyzed in the main text. Age and endocranial volume (ECV) values come from one or more of the 14 case studies listed in Supplementary Tables 1 and 2 in the Supplementary Information. The full dataset is included as Supplementary Dataset 2.
Specimen	Case studies	Median age (m.y.)	Median ECV (cm3)
Abri Pataud 1	6	-0.021	1380
Afalou 5	1	-0.01	1664
Afalou 9	1	-0.01	1610
Amud 1	12	-0.048	1742.5
Arago 21	11	-0.4	1150
Arene Candide 1	5	-0.011	1414
Arene Candide 1-IP	4	-0.019	1490
Arene Candide 2	5	-0.011	1424
Arene Candide 4	5	-0.011	1520
Arene Candide 5	5	-0.011	1661
Atapuerca SH-4	11	-0.35	1390
Atapuerca SH-5	11	-0.35	1125
Atapuerca SH-6	9	-0.35	1153.3
Barma Grande 2	5	-0.019	1880
Biache-Saint-Vaast	8	-0.179	1200
Bodo 1	10	-0.6	1250
Border Cave 1	8	-0.071	1510
Boskop	2	-0.018	1697.6
Brno 1	8	-0.026	1600
Brno 2	5	-0.026	1500
Brno 3	5	-0.026	1304
Bruniquel 2	5	-0.012	1555
Buia UA 31	9	-1	800
Bukuran	2	-1.25	883
Cap Blanc 1	5	-0.012	1434
Cape Flats	3	-0.015	1230
Ceprano 1	9	-0.8	1185
Chancelade 1	8	-0.012	1673
Cohuna	3	-0.01	1351.7
Combe Capelle	6	-0.028	1570
Coobol Creek	1	-0.012	1444
Cro-Magnon 1	10	-0.03	1600
Cro-Magnon 2	1	-0.03	1402
Cro-Magnon 3	5	-0.03	1590
Daka (Bou-VP-2/66)	8	-1	995
Dali 1	12	-0.209	1120
Dana Aoule North (DAN5/P1)	1	-1.55	598
Dmanisi 2280	10	-1.768	775
Dmanisi 2282	10	-1.768	650
Dmanisi 2700	7	-1.77	600
Dmanisi 3444	2	-1.768	639.3
Dmanisi 4500	2	-1.768	546
Dolni Vestonice 03	7	-0.026	1322
Dolni Vestonice 14	4	-0.028	1538
Dolni Vestonice 18	4	-0.028	1481
Dolni Vestonice 20	4	-0.028	1378
Dolni Vestonice 21	4	-0.028	1547
Ehringsdorf 9	11	-0.203	1450
Engis 2	3	-0.06	1362
Eyasi 1	7	-0.1	1235
Fish Hoek 1	3	-0.014	1574.8
Florisbad 1	6	-0.26	1280
Fontéchevade 2	8	-0.155	1384.6
Galilee (Zuttiyeh)	4	-0.04	1400
Gamble’s Cave 4	1	-0.01	1470
Gamble’s Cave 5	1	-0.01	1530
Ganovce 1	11	-0.07	1320
Gibraltar 1 (Forbes' Quarry)	12	-0.052	1200
Grotte des Enfants 4	8	-0.028	1775
Grotte des Enfants 5	8	-0.028	1375
Grotte des Enfants 6	8	-0.028	1580
Guattari 1	13	-0.055	1550
Herto Bouri (Bou-VP-1/16)	4	-0.16	1450
Hexian (PA 830)	13	-0.35	1025
Jebel Irhoud 1	12	-0.1	1305
Jebel Irhoud 2	11	-0.1	1400
Jinniushan	9	-0.2	1316.7
Kabwe (Broken Hill)	13	-0.3	1309.3
Keilor 1	5	-0.013	1528.5
KNM-ER 1470	12	-1.89	752
KNM-ER 1590	7	-1.85	787.5
KNM-ER 1805	12	-1.85	582
KNM-ER 1813	12	-1.89	509
KNM-ER 3732	8	-1.89	622.5
KNM-ER 3733	11	-1.78	848
KNM-ER 3773	3	-1.78	825.1
KNM-ER 3883	13	-1.57	825.5
KNM-ER 3884	6	-0.248	1400
KNM-ER 42700	3	-1.55	691
KNM-ES 11693 (Eliye Springs)	7	-0.15	1375
KNM-OL 45500	1	-0.882	715
KNM-WT 15000	12	-1.578	904.5
Kostenki 02	4	-0.02	1605
Kostenki 14 (Markina Gora)	1	-0.014	1263
Krapina 2 (B)	8	-0.13	1450
Krapina 3 (C)	11	-0.13	1200
Krapina 5 (D)	7	-0.13	1450
Krapina 6 (E)	4	-0.13	1205
La Chaise 1 (Grotte Suard)	5	-0.151	1065
La Chapelle-aux-Saints	12	-0.05	1625.5
La Ferrassie 1	12	-0.069	1650.2
La Quina 05	12	-0.05	1345.3
La Quina 18	7	-0.05	1310
Laetoli LH 18 (Ngaloba)	12	-0.125	1325.3
Lantian (Gongwangling)	13	-1.135	780
Lazaret	3	-0.13	1250
Le Moustier 1	12	-0.04	1525.1
Lijiang	1	-0.1	1300
Liujiang (PA 89)	8	-0.04	1480
Minatogawa 1	6	-0.018	1390
Minatogawa 2	5	-0.018	1170
Minatogawa 4	4	-0.018	1090
Mladec 1	7	-0.035	1620
Mladec 2	2	-0.033	1390
Mladec 5	6	-0.035	1500
MLD 01	7	-2.9	510
MLD 03	1	-2.9	387.5
MLD 37/38	9	-2.9	435
Mojokerto 1	8	-1.73	852.2
Naivasha	1	-0.011	1453
Nanjing 1 (Hulu Cave)	7	-0.6	1000
Narmada 1	10	-0.275	1249.3
Nazlet Khater	7	-0.033	1420
Ndutu 1	11	-0.35	1100
Neanderthal 1	11	-0.05	1452
Ngandong 01 (Solo I)	14	-0.2	1172
Ngandong 06 (Solo V)	14	-0.2	1251
Ngandong 07 (Solo VI)	14	-0.2	1013
Ngandong 12 (Solo IX)	13	-0.2	1135
Ngandong 13 (Solo X)	14	-0.2	1231
Ngandong 14 (Solo XI)	12	-0.225	1090
Ngawi 1	5	-0.412	1000
NME-AL 162-28	8	-3.19	393.7
NME-AL 288-1	5	-3.075	387
NME-AL 333-105	7	-3.2	371.5
NME-AL 333-45	7	-3.2	492
NME-AL 444-2	6	-3	550
NME-AL 822-1	1	-3.1	385
NME-Omo 1	3	-0.1	1430
NME-Omo 2	12	-0.13	1433.8
NME-Omo L388y-6	2	-2.255	446
NME-Omo L894-1	3	-1.89	500
NMT-OH 01	1	-0.017	1540
NMT-OH 07	11	-1.78	679
NMT-OH 09	14	-1.24	1067
NMT-OH 12	12	-0.84	727
NMT-OH 12	1	-0.7	750
NMT-OH 13	11	-1.6	662.2
NMT-OH 16	11	-1.67	638
NMT-OH 24	11	-1.8	593.5
Oberkassel 1	8	-0.012	1500
Oberkassel 2	6	-0.012	1370
Ofnethöhlen 21.1	2	-0.011	1500
Ofnethöhlen 24.1	2	-0.011	1420
Paderborn	4	-0.027	1531
Palli-Aike 773	1	-0.011	1480
Pavlov 1	7	-0.026	1522
Petralona 1	13	-0.255	1230
Plesianthropus type 2	5	-2.5	457
Poloyo 1	3	-0.2	900
Predmosti 03	9	-0.027	1593.9
Predmosti 04	9	-0.027	1417.2
Predmosti 09	9	-0.027	1555
Predmosti 10	9	-0.027	1452
Qafzeh 06	11	-0.09	1568
Qafzeh 09	7	-0.09	1531
Qafzeh 11	6	-0.09	1280
Reilingen	8	-0.3	1431
Saccopastore 1	12	-0.1	1239.7
Saccopastore 2	9	-0.12	1300
Saldanha 1 (Elandsfontein)	13	-0.35	1225
Salé 1	12	-0.4	880
Sambungmacan 1	12	-0.5	1045.5
Sambungmacan 3	5	-0.25	917
Sambungmacan 4	5	-0.8	1006
San Teodoro 1	6	-0.011	1565
San Teodoro 2	6	-0.011	1569
San Teodoro 3	6	-0.011	1560
San Teodoro 5	6	-0.011	1484
San Teodoro 7	2	-0.012	1500
Sangiran 02	14	-1	813
Sangiran 03	9	-1	900
Sangiran 04	13	-1.4	894
Sangiran 09	7	-1.25	856
Sangiran 10	13	-1.035	863.3
Sangiran 12	13	-0.935	1059
Sangiran 17	14	-1	1004
Sangiran 31	5	-1.66	1000
Sangiran 38	1	-1.525	875
Shanidar 1	12	-0.05	1600
Shanidar 5	8	-0.05	1550
Singa 1	10	-0.15	1550
SK 27	3	-1.9	475
SK 47	1	-1.9	595
SK 80	1	-1.9	475
SK 847	2	-1.825	507
Skhul 1	5	-0.1	1450
Skhul 2	4	-0.09	1300
Skhul 4	12	-0.09	1554
Skhul 5	12	-0.09	1518
Skhul 9	12	-0.09	1587.3
Springbok	3	-0.015	1540
Spy 1	12	-0.051	1379.1
Spy 2	12	-0.051	1520.2
St. Germain-la-Riviere 1	6	-0.015	1354
Steinheim 1	13	-0.3	1111.2
Sts 05	9	-2.5	485
Sts 19/58	10	-2.5	436
Sts 60	10	-2.5	428
Sts 71	10	-2.5	428
Stw 053	3	-1.9	570
Stw 505	6	-2.6	558.8
Sungir 1	4	-0.024	1464
Sungir 2	1	-0.024	1267
Sungir 3	1	-0.024	1361
Sungir 5	1	-0.024	1453
Swanscombe 1	12	-0.3	1305
Tabun 1	12	-0.1	1271
Talgai 1	4	-0.011	1352.5
Taung	5	-2	440
Taza 1	1	-0.016	1125
Tepexpan	1	-0.01	1540
Ternifine	3	-0.75	1300
Teshik Tash	10	-0.06	1578
Trinil 2	13	-0.9	940
Tze-Yang 1	3	-0.01	1210
Vértesszöllös 2	9	-0.2	1325
Veyrier 1	6	-0.01	1430
Wadjak 1	5	-0.01	1539
Wadjak 2	3	-0.015	1650
Willandra Lakes 50	3	-0.015	1540
Yinkou	4	-0.13	1390
Yunxian (1 and 2)	8	-0.4	1100
Zhoukoudian (VI)	9	-0.59	850
Zhoukoudian (XXI)	1	-0.4	1030
Zhoukoudian D1 (II)	10	-0.43	1030
Zhoukoudian H3 (V)	11	-0.4	1140
Zhoukoudian L1 (X)	13	-0.42	1225
Zhoukoudian L2 (XI)	13	-0.42	1015
Zhoukoudian L3 (XII)	14	-0.42	1030
Zhoukoudian U. Cave (101)	9	-0.018	1500
Zhoukoudian U. Cave (102)	8	-0.018	1380
Zhoukoudian U. Cave (103)	8	-0.018	1290
