# Supplementary material for: Pattern and rate in the Plio-Pleistocene evolution of modern human brain size
Source: Sci Rep. 2022 Jul 2;12:11216. doi: 10.1038/s41598-022-15481-3 (PMC9250492; doi:10.1038/s41598-022-15481-3)
Supplement: Supplementary file 2 — Supplementary Dataset 2. [file 41598_2022_15481_MOESM2_ESM.xlsx]

## Sheet: 2022_ConsensusAuthors
Supplementary Dataset 2. P. D. Gingerich–Plio-Pleistocene evolution of modern human brain size.
Full dataset here is sorted by specimen and source study: consensus dataset analyzed in the main text is listed in Supplementary Dataset 1.
Specimen	Source study	Source line	Age.my	ECV.cc
Abri Pataud 1	04 Ruff et al. (1997)	32	-0.021	1380
Abri Pataud 1	05 D'Amore et al. (2001)	147	-0.021	1380
Abri Pataud 1	06 Miguel and Henneberg (2001)	542	-0.021	1380
Abri Pataud 1	10 Bailey and Geary (2009)	121	-0.021	1380
Abri Pataud 1	11 Shultz et al. (2012)	63	-0.11	1380
Abri Pataud 1	12 Schoenemann (2013)	133	-0.022	1380
Afalou 5	05 D'Amore et al. (2001)	119	-0.01	1664
Afalou 9	05 D'Amore et al. (2001)	120	-0.01	1610
Amud 1	01 Beals et al. (1984)	95	-0.028	1740
Amud 1	02 Aiello and Dunbar (1993)	66	-0.041	1750
Amud 1	03 Stanyon et al. (1993)	81	-0.08	1740
Amud 1	04 Ruff et al. (1997)	45	-0.045	1750
Amud 1	05 D'Amore et al. (2001)	101	-0.045	1740
Amud 1	06 Miguel and Henneberg (2001)	458	-0.051	1745
Amud 1	07 Lee and Wolpoff (2003)	10	-0.05	1740
Amud 1	08 Holloway et al. (2004)	89	-0.041	1740
Amud 1	09 Ash and Gallup (2007)	98	-0.051	1745
Amud 1	10 Bailey and Geary (2009)	46	-0.051	1745
Amud 1	11 Shultz et al. (2012)	55	-0.063	1745
Amud 1	12 Schoenemann (2013)	98	-0.041	1740
Arago 21	02 Aiello and Dunbar (1993)	51	-0.4	1200
Arago 21	03 Stanyon et al. (1993)	68	-0.33	1150
Arago 21	04 Ruff et al. (1997)	84	-0.4	1166
Arago 21	05 D'Amore et al. (2001)	63	-0.4	1150
Arago 21	06 Miguel and Henneberg (2001)	280	-0.4	1138.3
Arago 21	07 Lee and Wolpoff (2003)	62	-0.3	1166
Arago 21	08 Holloway et al. (2004)	77	-0.4	1166
Arago 21	09 Ash and Gallup (2007)	44	-0.4	1138.7
Arago 21	10 Bailey and Geary (2009)	56	-0.4	1138.7
Arago 21	11 Shultz et al. (2012)	100	-0.4	1138.7
Arago 21	12 Schoenemann (2013)	82	-0.4	1166
Arene Candide 1	04 Ruff et al. (1997)	2	-0.011	1414
Arene Candide 1	05 D'Amore et al. (2001)	157	-0.011	1414
Arene Candide 1	06 Miguel and Henneberg (2001)	588	-0.011	1414
Arene Candide 1	10 Bailey and Geary (2009)	123	-0.011	1414
Arene Candide 1	12 Schoenemann (2013)	134	-0.023	1414
Arene Candide 1-IP	04 Ruff et al. (1997)	1	-0.019	1490
Arene Candide 1-IP	05 D'Amore et al. (2001)	149	-0.019	1490
Arene Candide 1-IP	06 Miguel and Henneberg (2001)	552	-0.019	1490
Arene Candide 1-IP	10 Bailey and Geary (2009)	130	-0.019	1490
Arene Candide 2	04 Ruff et al. (1997)	3	-0.011	1424
Arene Candide 2	05 D'Amore et al. (2001)	158	-0.011	1424
Arene Candide 2	06 Miguel and Henneberg (2001)	589	-0.011	1424
Arene Candide 2	10 Bailey and Geary (2009)	125	-0.011	1424
Arene Candide 2	12 Schoenemann (2013)	135	-0.023	1424
Arene Candide 4	04 Ruff et al. (1997)	4	-0.011	1520
Arene Candide 4	05 D'Amore et al. (2001)	159	-0.011	1520
Arene Candide 4	06 Miguel and Henneberg (2001)	590	-0.011	1520
Arene Candide 4	10 Bailey and Geary (2009)	135	-0.011	1520
Arene Candide 4	12 Schoenemann (2013)	136	-0.023	1520
Arene Candide 5	04 Ruff et al. (1997)	5	-0.011	1661
Arene Candide 5	05 D'Amore et al. (2001)	160	-0.011	1661
Arene Candide 5	06 Miguel and Henneberg (2001)	591	-0.011	1661
Arene Candide 5	10 Bailey and Geary (2009)	150	-0.011	1661
Arene Candide 5	12 Schoenemann (2013)	137	-0.023	1661
Atapuerca SH-4	03 Stanyon et al. (1993)	91	-0.3	1390
Atapuerca SH-4	04 Ruff et al. (1997)	67	-0.3	1390
Atapuerca SH-4	05 D'Amore et al. (2001)	65	-0.3	1390
Atapuerca SH-4	06 Miguel and Henneberg (2001)	306	-0.3	1390
Atapuerca SH-4	07 Lee and Wolpoff (2003)	36	-0.2	1390
Atapuerca SH-4	08 Holloway et al. (2004)	67	-0.35	1390
Atapuerca SH-4	09 Ash and Gallup (2007)	39	-0.5	1390
Atapuerca SH-4	10 Bailey and Geary (2009)	76	-0.5	1390
Atapuerca SH-4	11 Shultz et al. (2012)	114	-0.53	1390
Atapuerca SH-4	12 Schoenemann (2013)	73	-0.565	1390
Atapuerca SH-4	13 Du et al. (2018)	39	-0.598	1390
Atapuerca SH-5	03 Stanyon et al. (1993)	92	-0.3	1125
Atapuerca SH-5	04 Ruff et al. (1997)	68	-0.3	1125
Atapuerca SH-5	05 D'Amore et al. (2001)	66	-0.3	1125
Atapuerca SH-5	06 Miguel and Henneberg (2001)	307	-0.3	1125
Atapuerca SH-5	07 Lee and Wolpoff (2003)	37	-0.2	1125
Atapuerca SH-5	08 Holloway et al. (2004)	68	-0.35	1125
Atapuerca SH-5	09 Ash and Gallup (2007)	41	-0.5	1125
Atapuerca SH-5	10 Bailey and Geary (2009)	77	-0.5	1125
Atapuerca SH-5	11 Shultz et al. (2012)	115	-0.53	1125
Atapuerca SH-5	12 Schoenemann (2013)	74	-0.565	1125
Atapuerca SH-5	13 Du et al. (2018)	38	-0.598	1125
Atapuerca SH-6	04 Ruff et al. (1997)	69	-0.3	1140
Atapuerca SH-6	05 D'Amore et al. (2001)	67	-0.3	1220
Atapuerca SH-6	06 Miguel and Henneberg (2001)	308	-0.3	1152.3
Atapuerca SH-6	07 Lee and Wolpoff (2003)	38	-0.2	1220
Atapuerca SH-6	08 Holloway et al. (2004)	69	-0.35	1140
Atapuerca SH-6	09 Ash and Gallup (2007)	40	-0.5	1153.3
Atapuerca SH-6	10 Bailey and Geary (2009)	78	-0.5	1153.3
Atapuerca SH-6	11 Shultz et al. (2012)	116	-0.53	1153.3
Atapuerca SH-6	12 Schoenemann (2013)	75	-0.565	1140
Barma Grande 2	04 Ruff et al. (1997)	6	-0.019	1880
Barma Grande 2	05 D'Amore et al. (2001)	148	-0.019	1880
Barma Grande 2	06 Miguel and Henneberg (2001)	550	-0.019	1812.8
Barma Grande 2	10 Bailey and Geary (2009)	153	-0.019	1880
Barma Grande 2	11 Shultz et al. (2012)	19	-0.025	1880
Biache-Saint-Vaast	03 Stanyon et al. (1993)	56	-0.18	1200
Biache-Saint-Vaast	05 D'Amore et al. (2001)	82	-0.18	1200
Biache-Saint-Vaast	06 Miguel and Henneberg (2001)	386	-0.178	1200
Biache-Saint-Vaast	07 Lee and Wolpoff (2003)	39	-0.2	1200
Biache-Saint-Vaast	09 Ash and Gallup (2007)	76	-0.178	1200
Biache-Saint-Vaast	10 Bailey and Geary (2009)	92	-0.178	1200
Biache-Saint-Vaast	11 Shultz et al. (2012)	89	-0.219	1200
Biache-Saint-Vaast	12 Schoenemann (2013)	83	-0.175	1200
Bodo 1	05 D'Amore et al. (2001)	55	-0.6	1300
Bodo 1	06 Miguel and Henneberg (2001)	274	-0.6	1300
Bodo 1	07 Lee and Wolpoff (2003)	69	-0.6	1300
Bodo 1	08 Holloway et al. (2004)	79	-0.6	1250
Bodo 1	09 Ash and Gallup (2007)	37	-0.6	1250
Bodo 1	10 Bailey and Geary (2009)	42	-0.6	1250
Bodo 1	11 Shultz et al. (2012)	127	-0.6	1250
Bodo 1	12 Schoenemann (2013)	84	-0.6	1250
Bodo 1	13 Du et al. (2018)	40	-0.595	1227.5
Bodo 1	14 Ponce de León et al. (2021)	12	-0.6	1250
Border Cave 1	01 Beals et al. (1984)	73	-0.047	1450
Border Cave 1	03 Stanyon et al. (1993)	93	-0.1	1510
Border Cave 1	05 D'Amore et al. (2001)	105	-0.09	1508.5
Border Cave 1	06 Miguel and Henneberg (2001)	435	-0.072	1478.2
Border Cave 1	08 Holloway et al. (2004)	122	-0.07	1510
Border Cave 1	10 Bailey and Geary (2009)	165	-0.07	1510
Border Cave 1	11 Shultz et al. (2012)	83	-0.164	1510
Border Cave 1	12 Schoenemann (2013)	138	-0.07	1510
Boskop	05 D'Amore et al. (2001)	115	-0.015	1663.5
Boskop	06 Miguel and Henneberg (2001)	543	-0.02	1731.7
Brno 1	01 Beals et al. (1984)	111	-0.017	1600
Brno 1	03 Stanyon et al. (1993)	109	-0.03	1600
Brno 1	05 D'Amore et al. (2001)	144	-0.026	1600
Brno 1	06 Miguel and Henneberg (2001)	556	-0.018	1600
Brno 1	08 Holloway et al. (2004)	119	-0.026	1600
Brno 1	10 Bailey and Geary (2009)	162	-0.026	1600
Brno 1	11 Shultz et al. (2012)	20	-0.026	1600
Brno 1	12 Schoenemann (2013)	139	-0.026	1600
Brno 2	06 Miguel and Henneberg (2001)	558	-0.018	1543
Brno 2	08 Holloway et al. (2004)	120	-0.026	1500
Brno 2	10 Bailey and Geary (2009)	163	-0.026	1500
Brno 2	11 Shultz et al. (2012)	21	-0.026	1500
Brno 2	12 Schoenemann (2013)	140	-0.026	1500
Brno 3	06 Miguel and Henneberg (2001)	557	-0.018	1250
Brno 3	08 Holloway et al. (2004)	121	-0.026	1304
Brno 3	10 Bailey and Geary (2009)	164	-0.026	1304
Brno 3	11 Shultz et al. (2012)	22	-0.026	1304
Brno 3	12 Schoenemann (2013)	141	-0.026	1304
Bruniquel 2	04 Ruff et al. (1997)	7	-0.012	1555
Bruniquel 2	05 D'Amore et al. (2001)	152	-0.012	1555
Bruniquel 2	06 Miguel and Henneberg (2001)	576	-0.012	1555
Bruniquel 2	10 Bailey and Geary (2009)	141	-0.012	1555
Bruniquel 2	11 Shultz et al. (2012)	2	-0.012	1555
Buia UA 31	05 D'Amore et al. (2001)	26	-1	933.5
Buia UA 31	06 Miguel and Henneberg (2001)	237	-1	775
Buia UA 31	07 Lee and Wolpoff (2003)	79	-1	925
Buia UA 31	09 Ash and Gallup (2007)	32	-1	800
Buia UA 31	10 Bailey and Geary (2009)	26	-1	800
Buia UA 31	11 Shultz et al. (2012)	135	-1.3	800
Buia UA 31	12 Schoenemann (2013)	44	-0.89	775
Buia UA 31	13 Du et al. (2018)	36	-0.992	995
Buia UA 31	14 Ponce de León et al. (2021)	11	-1	995
Bukuran	13 Du et al. (2018)	42	-1.15	916
Bukuran	14 Ponce de León et al. (2021)	29	-1.35	850
Cap Blanc 1	04 Ruff et al. (1997)	8	-0.012	1434
Cap Blanc 1	05 D'Amore et al. (2001)	153	-0.012	1434
Cap Blanc 1	06 Miguel and Henneberg (2001)	577	-0.012	1434
Cap Blanc 1	10 Bailey and Geary (2009)	127	-0.012	1434
Cap Blanc 1	11 Shultz et al. (2012)	3	-0.012	1434
Cape Flats	01 Beals et al. (1984)	115	-0.015	1230
Cape Flats	05 D'Amore et al. (2001)	121	-0.01	1230
Cape Flats	06 Miguel and Henneberg (2001)	560	-0.015	1230
Ceprano 1	05 D'Amore et al. (2001)	54	-0.8	1185
Ceprano 1	06 Miguel and Henneberg (2001)	273	-0.7	1185
Ceprano 1	07 Lee and Wolpoff (2003)	75	-0.7	1057
Ceprano 1	08 Holloway et al. (2004)	80	-0.8	1165
Ceprano 1	09 Ash and Gallup (2007)	34	-0.85	1185
Ceprano 1	10 Bailey and Geary (2009)	38	-0.85	1185
Ceprano 1	11 Shultz et al. (2012)	101	-0.4	1185
Ceprano 1	12 Schoenemann (2013)	85	-0.8	1165
Ceprano 1	13 Du et al. (2018)	43	-0.475	1057
Chancelade 1	01 Beals et al. (1984)	125	-0.014	1530
Chancelade 1	03 Stanyon et al. (1993)	107	-0.02	1530
Chancelade 1	04 Ruff et al. (1997)	9	-0.012	1700
Chancelade 1	05 D'Amore et al. (2001)	154	-0.012	1700
Chancelade 1	06 Miguel and Henneberg (2001)	570	-0.013	1645.9
Chancelade 1	10 Bailey and Geary (2009)	151	-0.012	1700
Chancelade 1	11 Shultz et al. (2012)	4	-0.012	1700
Chancelade 1	12 Schoenemann (2013)	144	-0.012	1530
Cohuna	01 Beals et al. (1984)	142	-0.01	1260
Cohuna	05 D'Amore et al. (2001)	129	-0.013	1450
Cohuna	06 Miguel and Henneberg (2001)	596	-0.01	1351.7
Combe Capelle	01 Beals et al. (1984)	100	-0.025	1440
Combe Capelle	06 Miguel and Henneberg (2001)	538	-0.025	1440
Combe Capelle	08 Holloway et al. (2004)	126	-0.028	1570
Combe Capelle	10 Bailey and Geary (2009)	166	-0.028	1570
Combe Capelle	11 Shultz et al. (2012)	49	-0.051	1570
Combe Capelle	12 Schoenemann (2013)	145	-0.028	1570
Coobol Creek	12 Schoenemann (2013)	146	-0.012	1444
Cro-Magnon 1	01 Beals et al. (1984)	101	-0.022	1590
Cro-Magnon 1	02 Aiello and Dunbar (1993)	81	-0.03	1600
Cro-Magnon 1	03 Stanyon et al. (1993)	94	-0.03	1590
Cro-Magnon 1	04 Ruff et al. (1997)	24	-0.03	1600
Cro-Magnon 1	05 D'Amore et al. (2001)	135	-0.03	1595
Cro-Magnon 1	06 Miguel and Henneberg (2001)	510	-0.03	1615.6
Cro-Magnon 1	08 Holloway et al. (2004)	127	-0.03	1730
Cro-Magnon 1	10 Bailey and Geary (2009)	147	-0.03	1600
Cro-Magnon 1	11 Shultz et al. (2012)	23	-0.027	1600
Cro-Magnon 1	12 Schoenemann (2013)	147	-0.03	1730
Cro-Magnon 2	06 Miguel and Henneberg (2001)	515	-0.03	1402
Cro-Magnon 3	06 Miguel and Henneberg (2001)	516	-0.03	1730
Cro-Magnon 3	08 Holloway et al. (2004)	128	-0.03	1590
Cro-Magnon 3	10 Bailey and Geary (2009)	167	-0.03	1590
Cro-Magnon 3	11 Shultz et al. (2012)	24	-0.027	1590
Cro-Magnon 3	12 Schoenemann (2013)	148	-0.03	1590
Daka (Bou-VP-2/66)	07 Lee and Wolpoff (2003)	78	-1	995
Daka (Bou-VP-2/66)	08 Holloway et al. (2004)	42	-1	995
Daka (Bou-VP-2/66)	09 Ash and Gallup (2007)	86	-1	995
Daka (Bou-VP-2/66)	10 Bailey and Geary (2009)	109	-1	995
Daka (Bou-VP-2/66)	11 Shultz et al. (2012)	130	-1.04	995
Daka (Bou-VP-2/66)	12 Schoenemann (2013)	45	-1	995
Daka (Bou-VP-2/66)	13 Du et al. (2018)	41	-0.921	995
Daka (Bou-VP-2/66)	14 Ponce de León et al. (2021)	10	-1	998
Dali 1	01 Beals et al. (1984)	53	-0.15	1120
Dali 1	02 Aiello and Dunbar (1993)	58	-0.3	1120
Dali 1	03 Stanyon et al. (1993)	57	-0.21	1120
Dali 1	04 Ruff et al. (1997)	71	-0.3	1120
Dali 1	05 D'Amore et al. (2001)	61	-0.3	1160
Dali 1	06 Miguel and Henneberg (2001)	347	-0.205	1159.3
Dali 1	07 Lee and Wolpoff (2003)	52	-0.25	1120
Dali 1	08 Holloway et al. (2004)	70	-0.209	1120
Dali 1	09 Ash and Gallup (2007)	65	-0.205	1160
Dali 1	10 Bailey and Geary (2009)	82	-0.205	1160
Dali 1	11 Shultz et al. (2012)	87	-0.205	1160
Dali 1	12 Schoenemann (2013)	86	-0.209	1120
Dana Aoule North (DAN5/P1)	14 Ponce de León et al. (2021)	7	-1.55	598
Dmanisi 2280	05 D'Amore et al. (2001)	36	-1.5	780
Dmanisi 2280	06 Miguel and Henneberg (2001)	130	-1.8	777.5
Dmanisi 2280	07 Lee and Wolpoff (2003)	90	-1.7	750
Dmanisi 2280	08 Holloway et al. (2004)	40	-1.7	650
Dmanisi 2280	09 Ash and Gallup (2007)	9	-1.86	775
Dmanisi 2280	10 Bailey and Geary (2009)	15	-1.86	775
Dmanisi 2280	11 Shultz et al. (2012)	150	-1.77	775
Dmanisi 2280	12 Schoenemann (2013)	41	-1.7	650
Dmanisi 2280	13 Du et al. (2018)	44	-1.765	782.5
Dmanisi 2280	14 Ponce de León et al. (2021)	16	-1.77	730
Dmanisi 2282	05 D'Amore et al. (2001)	37	-1.5	650
Dmanisi 2282	06 Miguel and Henneberg (2001)	131	-1.8	650
Dmanisi 2282	07 Lee and Wolpoff (2003)	91	-1.7	625
Dmanisi 2282	08 Holloway et al. (2004)	41	-1.7	780
Dmanisi 2282	09 Ash and Gallup (2007)	10	-1.86	650
Dmanisi 2282	10 Bailey and Geary (2009)	16	-1.86	650
Dmanisi 2282	11 Shultz et al. (2012)	151	-1.77	650
Dmanisi 2282	12 Schoenemann (2013)	42	-1.7	780
Dmanisi 2282	13 Du et al. (2018)	45	-1.765	647.5
Dmanisi 2282	14 Ponce de León et al. (2021)	17	-1.77	650
Dmanisi 2700	07 Lee and Wolpoff (2003)	92	-1.7	600
Dmanisi 2700	09 Ash and Gallup (2007)	11	-1.86	600
Dmanisi 2700	10 Bailey and Geary (2009)	17	-1.86	600
Dmanisi 2700	11 Shultz et al. (2012)	152	-1.77	600
Dmanisi 2700	12 Schoenemann (2013)	43	-1.7	600
Dmanisi 2700	13 Du et al. (2018)	46	-1.765	600
Dmanisi 2700	14 Ponce de León et al. (2021)	18	-1.77	601
Dmanisi 3444	13 Du et al. (2018)	47	-1.765	637.5
Dmanisi 3444	14 Ponce de León et al. (2021)	19	-1.77	641
Dmanisi 4500	13 Du et al. (2018)	48	-1.765	546
Dmanisi 4500	14 Ponce de León et al. (2021)	20	-1.77	546
Dolni Vestonice 03	04 Ruff et al. (1997)	25	-0.026	1322
Dolni Vestonice 03	05 D'Amore et al. (2001)	145	-0.026	1322
Dolni Vestonice 03	06 Miguel and Henneberg (2001)	535	-0.026	1307.4
Dolni Vestonice 03	08 Holloway et al. (2004)	129	-0.028	1285
Dolni Vestonice 03	10 Bailey and Geary (2009)	116	-0.026	1322
Dolni Vestonice 03	11 Shultz et al. (2012)	29	-0.027	1322
Dolni Vestonice 03	12 Schoenemann (2013)	149	-0.028	1285
Dolni Vestonice 14	08 Holloway et al. (2004)	130	-0.028	1538
Dolni Vestonice 14	10 Bailey and Geary (2009)	168	-0.028	1538
Dolni Vestonice 14	11 Shultz et al. (2012)	25	-0.027	1538
Dolni Vestonice 14	12 Schoenemann (2013)	150	-0.028	1538
Dolni Vestonice 18	08 Holloway et al. (2004)	131	-0.028	1481
Dolni Vestonice 18	10 Bailey and Geary (2009)	169	-0.028	1481
Dolni Vestonice 18	11 Shultz et al. (2012)	26	-0.027	1481
Dolni Vestonice 18	12 Schoenemann (2013)	151	-0.028	1481
Dolni Vestonice 20	08 Holloway et al. (2004)	132	-0.028	1378
Dolni Vestonice 20	10 Bailey and Geary (2009)	170	-0.028	1378
Dolni Vestonice 20	11 Shultz et al. (2012)	27	-0.027	1378
Dolni Vestonice 20	12 Schoenemann (2013)	152	-0.028	1547
Dolni Vestonice 21	08 Holloway et al. (2004)	133	-0.028	1547
Dolni Vestonice 21	10 Bailey and Geary (2009)	171	-0.028	1547
Dolni Vestonice 21	11 Shultz et al. (2012)	28	-0.027	1547
Dolni Vestonice 21	12 Schoenemann (2013)	153	-0.028	1378
Ehringsdorf 9	01 Beals et al. (1984)	51	-0.22	1450
Ehringsdorf 9	03 Stanyon et al. (1993)	89	-0.12	1450
Ehringsdorf 9	04 Ruff et al. (1997)	72	-0.2	1450
Ehringsdorf 9	05 D'Amore et al. (2001)	79	-0.2	1425
Ehringsdorf 9	06 Miguel and Henneberg (2001)	349	-0.203	1450
Ehringsdorf 9	07 Lee and Wolpoff (2003)	41	-0.2	1450
Ehringsdorf 9	08 Holloway et al. (2004)	81	-0.23	1450
Ehringsdorf 9	09 Ash and Gallup (2007)	66	-0.203	1450
Ehringsdorf 9	10 Bailey and Geary (2009)	83	-0.203	1450
Ehringsdorf 9	11 Shultz et al. (2012)	92	-0.23	1450
Ehringsdorf 9	12 Schoenemann (2013)	87	-0.23	1450
Engis 2	08 Holloway et al. (2004)	90	-0.06	1362
Engis 2	10 Bailey and Geary (2009)	156	-0.06	1362
Engis 2	11 Shultz et al. (2012)	53	-0.06	1362
Eyasi 1	03 Stanyon et al. (1993)	55	-0.13	1285
Eyasi 1	05 D'Amore et al. (2001)	60	-0.2	1285
Eyasi 1	06 Miguel and Henneberg (2001)	502	-0.035	1235
Eyasi 1	07 Lee and Wolpoff (2003)	42	-0.2	1285
Eyasi 1	09 Ash and Gallup (2007)	109	-0.035	1235
Eyasi 1	10 Bailey and Geary (2009)	74	-0.035	1235
Eyasi 1	11 Shultz et al. (2012)	60	-0.1	1235
Fish Hoek 1	01 Beals et al. (1984)	85	-0.036	1600
Fish Hoek 1	05 D'Amore et al. (2001)	117	-0.012	1550
Fish Hoek 1	06 Miguel and Henneberg (2001)	568	-0.014	1574.8
Florisbad 1	02 Aiello and Dunbar (1993)	59	-0.1	1280
Florisbad 1	05 D'Amore et al. (2001)	71	-0.26	1290
Florisbad 1	06 Miguel and Henneberg (2001)	391	-0.15	1280
Florisbad 1	09 Ash and Gallup (2007)	54	-0.279	1280
Florisbad 1	10 Bailey and Geary (2009)	95	-0.279	1280
Florisbad 1	11 Shultz et al. (2012)	96	-0.259	1280
Fontéchevade 2	01 Beals et al. (1984)	57	-0.11	1350
Fontéchevade 2	03 Stanyon et al. (1993)	64	-0.16	1350
Fontéchevade 2	05 D'Amore et al. (2001)	83	-0.15	1350
Fontéchevade 2	06 Miguel and Henneberg (2001)	387	-0.16	1419.1
Fontéchevade 2	07 Lee and Wolpoff (2003)	29	-0.15	1350
Fontéchevade 2	09 Ash and Gallup (2007)	77	-0.16	1420
Fontéchevade 2	10 Bailey and Geary (2009)	93	-0.16	1420
Fontéchevade 2	11 Shultz et al. (2012)	45	-0.046	1420
Galilee (Zuttiyeh)	06 Miguel and Henneberg (2001)	496	-0.04	1400
Galilee (Zuttiyeh)	09 Ash and Gallup (2007)	108	-0.04	1400
Galilee (Zuttiyeh)	10 Bailey and Geary (2009)	65	-0.04	1400
Galilee (Zuttiyeh)	11 Shultz et al. (2012)	85	-0.2	1400
Gamble’s Cave 4	06 Miguel and Henneberg (2001)	599	-0.01	1470
Gamble’s Cave 5	06 Miguel and Henneberg (2001)	600	-0.01	1530
Ganovce 1	01 Beals et al. (1984)	60	-0.07	1320
Ganovce 1	03 Stanyon et al. (1993)	82	-0.1	1320
Ganovce 1	04 Ruff et al. (1997)	49	-0.05	1320
Ganovce 1	05 D'Amore et al. (2001)	92	-0.05	1320
Ganovce 1	06 Miguel and Henneberg (2001)	468	-0.05	1320
Ganovce 1	07 Lee and Wolpoff (2003)	40	-0.2	1320
Ganovce 1	08 Holloway et al. (2004)	91	-0.09	1320
Ganovce 1	09 Ash and Gallup (2007)	106	-0.05	1320
Ganovce 1	10 Bailey and Geary (2009)	49	-0.05	1320
Ganovce 1	11 Shultz et al. (2012)	61	-0.107	1320
Ganovce 1	12 Schoenemann (2013)	103	-0.09	1320
Gibraltar 1 (Forbes' Quarry)	01 Beals et al. (1984)	63	-0.06	1200
Gibraltar 1 (Forbes' Quarry)	02 Aiello and Dunbar (1993)	70	-0.05	1200
Gibraltar 1 (Forbes' Quarry)	03 Stanyon et al. (1993)	83	-0.08	1200
Gibraltar 1 (Forbes' Quarry)	04 Ruff et al. (1997)	48	-0.05	1200
Gibraltar 1 (Forbes' Quarry)	05 D'Amore et al. (2001)	91	-0.05	1200
Gibraltar 1 (Forbes' Quarry)	06 Miguel and Henneberg (2001)	443	-0.06	1223.1
Gibraltar 1 (Forbes' Quarry)	07 Lee and Wolpoff (2003)	4	-0.05	1270
Gibraltar 1 (Forbes' Quarry)	08 Holloway et al. (2004)	93	-0.05	1200
Gibraltar 1 (Forbes' Quarry)	09 Ash and Gallup (2007)	96	-0.06	1226.8
Gibraltar 1 (Forbes' Quarry)	10 Bailey and Geary (2009)	43	-0.06	1226.8
Gibraltar 1 (Forbes' Quarry)	11 Shultz et al. (2012)	51	-0.054	1226.8
Gibraltar 1 (Forbes' Quarry)	12 Schoenemann (2013)	105	-0.05	1200
Gibraltar 2 (Devil's Tower)	06 Miguel and Henneberg (2001)	539	-0.025	1650
Gibraltar 2 (Devil's Tower)	08 Holloway et al. (2004)	92	-0.05	1400
Gibraltar 2 (Devil's Tower)	10 Bailey and Geary (2009)	157	-0.05	1400
Gibraltar 2 (Devil's Tower)	11 Shultz et al. (2012)	48	-0.047	1400
Grotte des Enfants 4	01 Beals et al. (1984)	88	-0.032	1715
Grotte des Enfants 4	03 Stanyon et al. (1993)	104	-0.03	1715
Grotte des Enfants 4	04 Ruff et al. (1997)	26	-0.028	1775
Grotte des Enfants 4	05 D'Amore et al. (2001)	136	-0.028	1775
Grotte des Enfants 4	06 Miguel and Henneberg (2001)	517	-0.028	1744.7
Grotte des Enfants 4	10 Bailey and Geary (2009)	152	-0.028	1775
Grotte des Enfants 4	11 Shultz et al. (2012)	15	-0.024	1775
Grotte des Enfants 4	12 Schoenemann (2013)	154	-0.028	1775
Grotte des Enfants 5	01 Beals et al. (1984)	89	-0.032	1375
Grotte des Enfants 5	03 Stanyon et al. (1993)	105	-0.03	1375
Grotte des Enfants 5	04 Ruff et al. (1997)	27	-0.028	1375
Grotte des Enfants 5	05 D'Amore et al. (2001)	137	-0.028	1375
Grotte des Enfants 5	06 Miguel and Henneberg (2001)	519	-0.028	1444.7
Grotte des Enfants 5	10 Bailey and Geary (2009)	119	-0.028	1375
Grotte des Enfants 5	11 Shultz et al. (2012)	16	-0.024	1375
Grotte des Enfants 5	12 Schoenemann (2013)	155	-0.028	1375
Grotte des Enfants 6	01 Beals et al. (1984)	90	-0.032	1580
Grotte des Enfants 6	03 Stanyon et al. (1993)	106	-0.03	1580
Grotte des Enfants 6	04 Ruff et al. (1997)	28	-0.028	1580
Grotte des Enfants 6	05 D'Amore et al. (2001)	138	-0.028	1580
Grotte des Enfants 6	06 Miguel and Henneberg (2001)	521	-0.028	1539.5
Grotte des Enfants 6	10 Bailey and Geary (2009)	146	-0.028	1580
Grotte des Enfants 6	11 Shultz et al. (2012)	17	-0.024	1580
Grotte des Enfants 6	12 Schoenemann (2013)	156	-0.028	1580
Guattari 1	01 Beals et al. (1984)	67	-0.052	1552
Guattari 1	02 Aiello and Dunbar (1993)	72	-0.05	1550
Guattari 1	03 Stanyon et al. (1993)	76	-0.07	1552
Guattari 1	04 Ruff et al. (1997)	50	-0.057	1550
Guattari 1	05 D'Amore et al. (2001)	89	-0.057	1550
Guattari 1	06 Miguel and Henneberg (2001)	456	-0.055	1551
Guattari 1	07 Lee and Wolpoff (2003)	1	-0.05	1550
Guattari 1	08 Holloway et al. (2004)	104	-0.052	1360
Guattari 1	09 Ash and Gallup (2007)	97	-0.055	1551
Guattari 1	10 Bailey and Geary (2009)	45	-0.055	1551
Guattari 1	10 Bailey and Geary (2009)	140	-0.057	1550
Guattari 1	11 Shultz et al. (2012)	52	-0.054	1551
Guattari 1	12 Schoenemann (2013)	116	-0.052	1360
Herto Bouri (Bou-VP-1/16)	08 Holloway et al. (2004)	118	-0.16	1450
Herto Bouri (Bou-VP-1/16)	10 Bailey and Geary (2009)	161	-0.16	1450
Herto Bouri (Bou-VP-1/16)	11 Shultz et al. (2012)	79	-0.16	1450
Herto Bouri (Bou-VP-1/16)	12 Schoenemann (2013)	132	-0.16	1450
Hexian (PA 830)	02 Aiello and Dunbar (1993)	42	-0.25	1025
Hexian (PA 830)	03 Stanyon et al. (1993)	47	-0.25	1025
Hexian (PA 830)	04 Ruff et al. (1997)	73	-0.2	1025
Hexian (PA 830)	05 D'Amore et al. (2001)	45	-0.4	1025
Hexian (PA 830)	06 Miguel and Henneberg (2001)	345	-0.25	1012.4
Hexian (PA 830)	07 Lee and Wolpoff (2003)	64	-0.4	1025
Hexian (PA 830)	08 Holloway et al. (2004)	43	-0.412	1025
Hexian (PA 830)	09 Ash and Gallup (2007)	57	-0.25	1012.5
Hexian (PA 830)	10 Bailey and Geary (2009)	81	-0.25	1012.5
Hexian (PA 830)	11 Shultz et al. (2012)	104	-0.412	1012.5
Hexian (PA 830)	12 Schoenemann (2013)	46	-0.412	1025
Hexian (PA 830)	13 Du et al. (2018)	35	-0.412	1025
Hexian (PA 830)	14 Ponce de León et al. (2021)	24	-0.35	1025
Jebel Irhoud 1	01 Beals et al. (1984)	77	-0.042	1420
Jebel Irhoud 1	02 Aiello and Dunbar (1993)	52	-0.09	1305
Jebel Irhoud 1	03 Stanyon et al. (1993)	69	-0.1	1420
Jebel Irhoud 1	04 Ruff et al. (1997)	59	-0.15	1305
Jebel Irhoud 1	05 D'Amore et al. (2001)	73	-0.15	1362.5
Jebel Irhoud 1	06 Miguel and Henneberg (2001)	402	-0.1	1424.2
Jebel Irhoud 1	07 Lee and Wolpoff (2003)	16	-0.1	1305
Jebel Irhoud 1	08 Holloway et al. (2004)	94	-0.1	1305
Jebel Irhoud 1	09 Ash and Gallup (2007)	82	-0.14	1305
Jebel Irhoud 1	10 Bailey and Geary (2009)	102	-0.3	1305
Jebel Irhoud 1	11 Shultz et al. (2012)	80	-0.16	1305
Jebel Irhoud 1	12 Schoenemann (2013)	106	-0.1	1305
Jebel Irhoud 2	02 Aiello and Dunbar (1993)	53	-0.09	1450
Jebel Irhoud 2	03 Stanyon et al. (1993)	70	-0.1	1450
Jebel Irhoud 2	04 Ruff et al. (1997)	60	-0.15	1450
Jebel Irhoud 2	05 D'Amore et al. (2001)	74	-0.15	1450
Jebel Irhoud 2	06 Miguel and Henneberg (2001)	406	-0.1	1375.6
Jebel Irhoud 2	07 Lee and Wolpoff (2003)	17	-0.1	1430
Jebel Irhoud 2	08 Holloway et al. (2004)	95	-0.1	1400
Jebel Irhoud 2	09 Ash and Gallup (2007)	81	-0.14	1400
Jebel Irhoud 2	10 Bailey and Geary (2009)	103	-0.27	1400
Jebel Irhoud 2	11 Shultz et al. (2012)	81	-0.16	1400
Jebel Irhoud 2	12 Schoenemann (2013)	107	-0.1	1400
Jinniushan	04 Ruff et al. (1997)	74	-0.2	1300
Jinniushan	05 D'Amore et al. (2001)	78	-0.2	1325
Jinniushan	06 Miguel and Henneberg (2001)	376	-0.187	1315.6
Jinniushan	07 Lee and Wolpoff (2003)	35	-0.2	1260
Jinniushan	08 Holloway et al. (2004)	44	-0.28	1390
Jinniushan	09 Ash and Gallup (2007)	74	-0.187	1316.7
Jinniushan	10 Bailey and Geary (2009)	90	-0.187	1316.7
Jinniushan	11 Shultz et al. (2012)	86	-0.2	1316.7
Jinniushan	12 Schoenemann (2013)	88	-0.28	1390
Kabwe (Broken Hill)	01 Beals et al. (1984)	81	-0.04	1280
Kabwe (Broken Hill)	02 Aiello and Dunbar (1993)	56	-0.15	1285
Kabwe (Broken Hill)	03 Stanyon et al. (1993)	66	-0.2	1280
Kabwe (Broken Hill)	04 Ruff et al. (1997)	70	-0.3	1280
Kabwe (Broken Hill)	05 D'Amore et al. (2001)	58	-0.3	1302.5
Kabwe (Broken Hill)	06 Miguel and Henneberg (2001)	295	-0.35	1309.3
Kabwe (Broken Hill)	07 Lee and Wolpoff (2003)	53	-0.25	1280
Kabwe (Broken Hill)	08 Holloway et al. (2004)	82	-0.18	1325
Kabwe (Broken Hill)	09 Ash and Gallup (2007)	45	-0.35	1310
Kabwe (Broken Hill)	10 Bailey and Geary (2009)	68	-0.35	1310
Kabwe (Broken Hill)	11 Shultz et al. (2012)	97	-0.3	1310
Kabwe (Broken Hill)	12 Schoenemann (2013)	89	-0.18	1325
Kabwe (Broken Hill)	14 Ponce de León et al. (2021)	13	-0.3	1325
Keilor 1	01 Beals et al. (1984)	126	-0.013	1593
Keilor 1	03 Stanyon et al. (1993)	118	-0.02	1593
Keilor 1	05 D'Amore et al. (2001)	130	-0.013	1528.5
Keilor 1	06 Miguel and Henneberg (2001)	574	-0.013	1527.1
Keilor 1	12 Schoenemann (2013)	157	-0.012	1497
KNM-ER 1470	01 Beals et al. (1984)	13	-1.8	752
KNM-ER 1470	02 Aiello and Dunbar (1993)	22	-1.89	752
KNM-ER 1470	03 Stanyon et al. (1993)	23	-1.9	752
KNM-ER 1470	05 D'Amore et al. (2001)	13	-1.9	752
KNM-ER 1470	06 Miguel and Henneberg (2001)	114	-1.89	775.8
KNM-ER 1470	08 Holloway et al. (2004)	38	-1.88	752
KNM-ER 1470	09 Ash and Gallup (2007)	5	-1.89	776
KNM-ER 1470	10 Bailey and Geary (2009)	6	-1.89	776
KNM-ER 1470	11 Shultz et al. (2012)	159	-1.88	776
KNM-ER 1470	12 Schoenemann (2013)	39	-1.88	752
KNM-ER 1470	13 Du et al. (2018)	87	-1.959	756.3
KNM-ER 1470	14 Ponce de León et al. (2021)	1	-2.03	752
KNM-ER 1590	05 D'Amore et al. (2001)	16	-1.85	810
KNM-ER 1590	08 Holloway et al. (2004)	39	-1.85	825
KNM-ER 1590	09 Ash and Gallup (2007)	12	-1.85	782.5
KNM-ER 1590	10 Bailey and Geary (2009)	9	-1.85	782.5
KNM-ER 1590	11 Shultz et al. (2012)	156	-1.85	782.5
KNM-ER 1590	12 Schoenemann (2013)	40	-1.85	825
KNM-ER 1590	13 Du et al. (2018)	88	-1.825	787.5
KNM-ER 1805	01 Beals et al. (1984)	19	-1.7	582
KNM-ER 1805	02 Aiello and Dunbar (1993)	21	-1.85	582
KNM-ER 1805	03 Stanyon et al. (1993)	24	-1.85	582
KNM-ER 1805	05 D'Amore et al. (2001)	17	-1.85	582
KNM-ER 1805	06 Miguel and Henneberg (2001)	128	-1.85	615.1
KNM-ER 1805	08 Holloway et al. (2004)	29	-1.85	582
KNM-ER 1805	09 Ash and Gallup (2007)	13	-1.85	616
KNM-ER 1805	10 Bailey and Geary (2009)	10	-1.85	616
KNM-ER 1805	11 Shultz et al. (2012)	157	-1.85	616
KNM-ER 1805	12 Schoenemann (2013)	30	-1.85	582
KNM-ER 1805	13 Du et al. (2018)	89	-1.725	582
KNM-ER 1805	14 Ponce de León et al. (2021)	2	-1.75	582
KNM-ER 1813	01 Beals et al. (1984)	20	-1.7	509
KNM-ER 1813	02 Aiello and Dunbar (1993)	23	-1.89	509
KNM-ER 1813	03 Stanyon et al. (1993)	25	-1.9	510
KNM-ER 1813	05 D'Amore et al. (2001)	14	-1.9	509
KNM-ER 1813	06 Miguel and Henneberg (2001)	119	-1.89	506.3
KNM-ER 1813	08 Holloway et al. (2004)	30	-1.88	509
KNM-ER 1813	09 Ash and Gallup (2007)	7	-1.89	506.3
KNM-ER 1813	10 Bailey and Geary (2009)	7	-1.89	506.3
KNM-ER 1813	11 Shultz et al. (2012)	161	-1.89	506.3
KNM-ER 1813	12 Schoenemann (2013)	31	-1.88	509
KNM-ER 1813	13 Du et al. (2018)	90	-1.725	495.7
KNM-ER 1813	14 Ponce de León et al. (2021)	3	-1.78	509
KNM-ER 3732	05 D'Amore et al. (2001)	15	-1.9	545
KNM-ER 3732	06 Miguel and Henneberg (2001)	122	-1.89	617.7
KNM-ER 3732	08 Holloway et al. (2004)	35	-1.88	750
KNM-ER 3732	09 Ash and Gallup (2007)	6	-1.89	622.5
KNM-ER 3732	10 Bailey and Geary (2009)	8	-1.89	622.5
KNM-ER 3732	11 Shultz et al. (2012)	160	-1.88	622.5
KNM-ER 3732	12 Schoenemann (2013)	36	-1.88	750
KNM-ER 3732	13 Du et al. (2018)	49	-1.907	737.5
KNM-ER 3733	01 Beals et al. (1984)	22	-1.7	800
KNM-ER 3733	02 Aiello and Dunbar (1993)	28	-1.78	850
KNM-ER 3733	03 Stanyon et al. (1993)	26	-1.7	848
KNM-ER 3733	04 Ruff et al. (1997)	104	-1.78	804
KNM-ER 3733	05 D'Amore et al. (2001)	22	-1.78	848
KNM-ER 3733	08 Holloway et al. (2004)	36	-1.78	848
KNM-ER 3733	09 Ash and Gallup (2007)	16	-1.78	825.4
KNM-ER 3733	11 Shultz et al. (2012)	153	-1.78	825.4
KNM-ER 3733	12 Schoenemann (2013)	37	-1.78	848
KNM-ER 3733	13 Du et al. (2018)	50	-1.63	781.5
KNM-ER 3733	14 Ponce de León et al. (2021)	4	-1.65	848
KNM-ER 3773	06 Miguel and Henneberg (2001)	153	-1.78	825.1
KNM-ER 3773	07 Lee and Wolpoff (2003)	93	-1.8	804
KNM-ER 3773	10 Bailey and Geary (2009)	13	-1.78	825.4
KNM-ER 3883	02 Aiello and Dunbar (1993)	27	-1.57	804
KNM-ER 3883	03 Stanyon et al. (1993)	28	-1.55	804
KNM-ER 3883	04 Ruff et al. (1997)	105	-1.58	848
KNM-ER 3883	05 D'Amore et al. (2001)	23	-1.6	850
KNM-ER 3883	06 Miguel and Henneberg (2001)	217	-1.57	825.5
KNM-ER 3883	07 Lee and Wolpoff (2003)	88	-1.5	848
KNM-ER 3883	08 Holloway et al. (2004)	37	-1.57	804
KNM-ER 3883	09 Ash and Gallup (2007)	23	-1.57	825.7
KNM-ER 3883	10 Bailey and Geary (2009)	22	-1.57	825.7
KNM-ER 3883	11 Shultz et al. (2012)	140	-1.575	825.7
KNM-ER 3883	12 Schoenemann (2013)	38	-1.57	804
KNM-ER 3883	13 Du et al. (2018)	37	-1.57	794.5
KNM-ER 3883	14 Ponce de León et al. (2021)	5	-1.575	804
KNM-ER 3884	05 D'Amore et al. (2001)	70	-0.27	1400
KNM-ER 3884	06 Miguel and Henneberg (2001)	344	-0.27	1400
KNM-ER 3884	07 Lee and Wolpoff (2003)	43	-0.2	1400
KNM-ER 3884	09 Ash and Gallup (2007)	55	-0.27	1400
KNM-ER 3884	10 Bailey and Geary (2009)	80	-0.14	1400
KNM-ER 3884	11 Shultz et al. (2012)	91	-0.226	1400
KNM-ER 42700	12 Schoenemann (2013)	47	-1.55	691
KNM-ER 42700	13 Du et al. (2018)	51	-1.567	691
KNM-ER 42700	14 Ponce de León et al. (2021)	9	-1.55	732
KNM-ES 11693 (Eliye Springs)	03 Stanyon et al. (1993)	103	-0.12	1375
KNM-ES 11693 (Eliye Springs)	05 D'Amore et al. (2001)	72	-0.25	1375
KNM-ES 11693 (Eliye Springs)	06 Miguel and Henneberg (2001)	393	-0.15	1375
KNM-ES 11693 (Eliye Springs)	07 Lee and Wolpoff (2003)	33	-0.15	1350
KNM-ES 11693 (Eliye Springs)	09 Ash and Gallup (2007)	80	-0.15	1375
KNM-ES 11693 (Eliye Springs)	10 Bailey and Geary (2009)	96	-0.15	1375
KNM-ES 11693 (Eliye Springs)	11 Shultz et al. (2012)	94	-0.25	1375
KNM-OL 45500	13 Du et al. (2018)	52	-0.882	715
KNM-WT 15000	03 Stanyon et al. (1993)	27	-1.6	900
KNM-WT 15000	04 Ruff et al. (1997)	103	-1.5	909
KNM-WT 15000	05 D'Amore et al. (2001)	24	-1.6	909
KNM-WT 15000	06 Miguel and Henneberg (2001)	214	-1.6	904.5
KNM-WT 15000	07 Lee and Wolpoff (2003)	89	-1.6	900
KNM-WT 15000	08 Holloway et al. (2004)	45	-1.5	900
KNM-WT 15000	09 Ash and Gallup (2007)	22	-1.6	904.5
KNM-WT 15000	10 Bailey and Geary (2009)	21	-1.6	904.5
KNM-WT 15000	11 Shultz et al. (2012)	136	-1.44	904.5
KNM-WT 15000	12 Schoenemann (2013)	48	-1.5	900
KNM-WT 15000	13 Du et al. (2018)	53	-1.555	909
KNM-WT 15000	14 Ponce de León et al. (2021)	6	-1.55	750
Kostenki 02	08 Holloway et al. (2004)	137	-0.02	1605
Kostenki 02	10 Bailey and Geary (2009)	172	-0.02	1605
Kostenki 02	11 Shultz et al. (2012)	40	-0.039	1605
Kostenki 02	12 Schoenemann (2013)	160	-0.02	1605
Kostenki 14 (Markina Gora)	05 D'Amore et al. (2001)	151	-0.014	1263
Krapina 2 (B)	02 Aiello and Dunbar (1993)	77	-0.1	1450
Krapina 2 (B)	03 Stanyon et al. (1993)	85	-0.06	1450
Krapina 2 (B)	05 D'Amore et al. (2001)	84	-0.13	1400
Krapina 2 (B)	07 Lee and Wolpoff (2003)	30	-0.15	1450
Krapina 2 (B)	08 Holloway et al. (2004)	96	-0.13	1450
Krapina 2 (B)	10 Bailey and Geary (2009)	158	-0.13	1450
Krapina 2 (B)	11 Shultz et al. (2012)	75	-0.13	1450
Krapina 2 (B)	12 Schoenemann (2013)	110	-0.13	1450
Krapina 3 (C)	01 Beals et al. (1984)	58	-0.085	1200
Krapina 3 (C)	03 Stanyon et al. (1993)	86	-0.06	1200
Krapina 3 (C)	04 Ruff et al. (1997)	61	-0.13	1200
Krapina 3 (C)	05 D'Amore et al. (2001)	85	-0.13	1200
Krapina 3 (C)	06 Miguel and Henneberg (2001)	396	-0.13	1200
Krapina 3 (C)	07 Lee and Wolpoff (2003)	31	-0.15	1200
Krapina 3 (C)	08 Holloway et al. (2004)	97	-0.13	1255
Krapina 3 (C)	09 Ash and Gallup (2007)	84	-0.13	1200
Krapina 3 (C)	10 Bailey and Geary (2009)	99	-0.13	1200
Krapina 3 (C)	11 Shultz et al. (2012)	76	-0.13	1200
Krapina 3 (C)	12 Schoenemann (2013)	108	-0.13	1255
Krapina 5 (D)	01 Beals et al. (1984)	59	-0.085	1450
Krapina 5 (D)	03 Stanyon et al. (1993)	87	-0.06	1450
Krapina 5 (D)	05 D'Amore et al. (2001)	86	-0.13	1400
Krapina 5 (D)	06 Miguel and Henneberg (2001)	395	-0.13	1450
Krapina 5 (D)	09 Ash and Gallup (2007)	83	-0.13	1450
Krapina 5 (D)	10 Bailey and Geary (2009)	98	-0.13	1450
Krapina 5 (D)	11 Shultz et al. (2012)	77	-0.13	1450
Krapina 6 (E)	08 Holloway et al. (2004)	98	-0.13	1205
Krapina 6 (E)	10 Bailey and Geary (2009)	159	-0.13	1205
Krapina 6 (E)	11 Shultz et al. (2012)	74	-0.13	1205
Krapina 6 (E)	12 Schoenemann (2013)	109	-0.13	1205
La Chaise 1 (Grotte Suard)	06 Miguel and Henneberg (2001)	390	-0.151	1065
La Chaise 1 (Grotte Suard)	07 Lee and Wolpoff (2003)	28	-0.15	1065
La Chaise 1 (Grotte Suard)	09 Ash and Gallup (2007)	78	-0.151	1065
La Chaise 1 (Grotte Suard)	10 Bailey and Geary (2009)	94	-0.151	1065
La Chaise 1 (Grotte Suard)	11 Shultz et al. (2012)	78	-0.143	1065
La Chapelle-aux-Saints	01 Beals et al. (1984)	82	-0.04	1600
La Chapelle-aux-Saints	02 Aiello and Dunbar (1993)	68	-0.047	1625
La Chapelle-aux-Saints	03 Stanyon et al. (1993)	77	-0.05	1600
La Chapelle-aux-Saints	04 Ruff et al. (1997)	46	-0.052	1626
La Chapelle-aux-Saints	05 D'Amore et al. (2001)	90	-0.052	1626
La Chapelle-aux-Saints	06 Miguel and Henneberg (2001)	469	-0.05	1609.2
La Chapelle-aux-Saints	07 Lee and Wolpoff (2003)	2	-0.05	1626
La Chapelle-aux-Saints	08 Holloway et al. (2004)	99	-0.05	1625
La Chapelle-aux-Saints	09 Ash and Gallup (2007)	100	-0.05	1626
La Chapelle-aux-Saints	10 Bailey and Geary (2009)	50	-0.05	1626
La Chapelle-aux-Saints	11 Shultz et al. (2012)	50	-0.051	1626
La Chapelle-aux-Saints	12 Schoenemann (2013)	111	-0.05	1625
La Ferrassie 1	01 Beals et al. (1984)	65	-0.052	1641
La Ferrassie 1	02 Aiello and Dunbar (1993)	76	-0.07	1689
La Ferrassie 1	03 Stanyon et al. (1993)	73	-0.07	1641
La Ferrassie 1	04 Ruff et al. (1997)	47	-0.072	1681
La Ferrassie 1	05 D'Amore et al. (2001)	88	-0.072	1665
La Ferrassie 1	06 Miguel and Henneberg (2001)	437	-0.068	1662.6
La Ferrassie 1	07 Lee and Wolpoff (2003)	3	-0.05	1681
La Ferrassie 1	08 Holloway et al. (2004)	100	-0.07	1640
La Ferrassie 1	09 Ash and Gallup (2007)	94	-0.068	1650.2
La Ferrassie 1	10 Bailey and Geary (2009)	41	-0.068	1650.2
La Ferrassie 1	11 Shultz et al. (2012)	56	-0.071	1650.2
La Ferrassie 1	12 Schoenemann (2013)	112	-0.068	1640
La Quina 05	01 Beals et al. (1984)	75	-0.045	1345
La Quina 05	02 Aiello and Dunbar (1993)	73	-0.064	1350
La Quina 05	03 Stanyon et al. (1993)	84	-0.07	1345
La Quina 05	04 Ruff et al. (1997)	52	-0.05	1350
La Quina 05	05 D'Amore et al. (2001)	94	-0.05	1350
La Quina 05	06 Miguel and Henneberg (2001)	477	-0.05	1342.1
La Quina 05	07 Lee and Wolpoff (2003)	5	-0.05	1350
La Quina 05	08 Holloway et al. (2004)	101	-0.065	1172
La Quina 05	09 Ash and Gallup (2007)	104	-0.05	1345.3
La Quina 05	10 Bailey and Geary (2009)	51	-0.05	1345.3
La Quina 05	11 Shultz et al. (2012)	47	-0.046	1345.3
La Quina 05	12 Schoenemann (2013)	114	-0.065	1172
La Quina 18	04 Ruff et al. (1997)	53	-0.05	1310
La Quina 18	05 D'Amore et al. (2001)	93	-0.05	1310
La Quina 18	06 Miguel and Henneberg (2001)	475	-0.05	1200.4
La Quina 18	07 Lee and Wolpoff (2003)	6	-0.05	1260
La Quina 18	08 Holloway et al. (2004)	102	-0.06	1200
La Quina 18	10 Bailey and Geary (2009)	115	-0.05	1310
La Quina 18	11 Shultz et al. (2012)	46	-0.046	1310
Laetoli LH 18 (Ngaloba)	01 Beals et al. (1984)	56	-0.12	1200
Laetoli LH 18 (Ngaloba)	02 Aiello and Dunbar (1993)	61	-0.125	1367
Laetoli LH 18 (Ngaloba)	03 Stanyon et al. (1993)	54	-0.12	1367
Laetoli LH 18 (Ngaloba)	04 Ruff et al. (1997)	62	-0.13	1367
Laetoli LH 18 (Ngaloba)	05 D'Amore et al. (2001)	75	-0.15	1283.5
Laetoli LH 18 (Ngaloba)	06 Miguel and Henneberg (2001)	400	-0.125	1280.8
Laetoli LH 18 (Ngaloba)	07 Lee and Wolpoff (2003)	18	-0.1	1367
Laetoli LH 18 (Ngaloba)	08 Holloway et al. (2004)	139	-0.12	1367
Laetoli LH 18 (Ngaloba)	09 Ash and Gallup (2007)	85	-0.125	1283.5
Laetoli LH 18 (Ngaloba)	10 Bailey and Geary (2009)	101	-0.125	1283.5
Laetoli LH 18 (Ngaloba)	11 Shultz et al. (2012)	82	-0.16	1283.5
Laetoli LH 18 (Ngaloba)	12 Schoenemann (2013)	161	-0.12	1367
Lantian (Gongwangling)	01 Beals et al. (1984)	32	-0.775	780
Lantian (Gongwangling)	02 Aiello and Dunbar (1993)	50	-0.8	780
Lantian (Gongwangling)	03 Stanyon et al. (1993)	38	-0.8	780
Lantian (Gongwangling)	04 Ruff et al. (1997)	97	-1.15	780
Lantian (Gongwangling)	05 D'Amore et al. (2001)	34	-1.15	780
Lantian (Gongwangling)	06 Miguel and Henneberg (2001)	228	-1.15	779
Lantian (Gongwangling)	07 Lee and Wolpoff (2003)	82	-1.1	780
Lantian (Gongwangling)	08 Holloway et al. (2004)	46	-0.7	780
Lantian (Gongwangling)	09 Ash and Gallup (2007)	31	-1.15	779
Lantian (Gongwangling)	10 Bailey and Geary (2009)	25	-1.15	779
Lantian (Gongwangling)	11 Shultz et al. (2012)	132	-1.15	779
Lantian (Gongwangling)	12 Schoenemann (2013)	49	-0.7	780
Lantian (Gongwangling)	13 Du et al. (2018)	54	-1.135	780
Lazaret	08 Holloway et al. (2004)	83	-0.13	1250
Lazaret	10 Bailey and Geary (2009)	155	-0.13	1250
Lazaret	11 Shultz et al. (2012)	62	-0.11	1250
Le Moustier 1	01 Beals et al. (1984)	66	-0.052	1352
Le Moustier 1	02 Aiello and Dunbar (1993)	67	-0.041	1565
Le Moustier 1	03 Stanyon et al. (1993)	88	-0.04	1352
Le Moustier 1	04 Ruff et al. (1997)	51	-0.04	1600
Le Moustier 1	05 D'Amore et al. (2001)	103	-0.04	1582.5
Le Moustier 1	06 Miguel and Henneberg (2001)	497	-0.04	1482
Le Moustier 1	07 Lee and Wolpoff (2003)	9	-0.05	1564
Le Moustier 1	08 Holloway et al. (2004)	103	-0.041	1565
Le Moustier 1	09 Ash and Gallup (2007)	107	-0.04	1486.2
Le Moustier 1	10 Bailey and Geary (2009)	66	-0.04	1486.2
Le Moustier 1	11 Shultz et al. (2012)	41	-0.04	1486.2
Le Moustier 1	12 Schoenemann (2013)	115	-0.041	1565
Lijiang	06 Miguel and Henneberg (2001)	408	-0.1	1300
Liujiang (PA 89)	01 Beals et al. (1984)	121	-0.015	1480
Liujiang (PA 89)	03 Stanyon et al. (1993)	117	-0.02	1480
Liujiang (PA 89)	05 D'Amore et al. (2001)	127	-0.015	1480
Liujiang (PA 89)	06 Miguel and Henneberg (2001)	442	-0.067	1480
Liujiang (PA 89)	08 Holloway et al. (2004)	140	-0.04	1480
Liujiang (PA 89)	10 Bailey and Geary (2009)	173	-0.04	1480
Liujiang (PA 89)	11 Shultz et al. (2012)	64	-0.115	1480
Liujiang (PA 89)	12 Schoenemann (2013)	162	-0.04	1480
Minatogawa 1	04 Ruff et al. (1997)	18	-0.018	1390
Minatogawa 1	05 D'Amore et al. (2001)	122	-0.018	1390
Minatogawa 1	06 Miguel and Henneberg (2001)	553	-0.018	1390
Minatogawa 1	08 Holloway et al. (2004)	141	-0.018	1390
Minatogawa 1	10 Bailey and Geary (2009)	122	-0.018	1390
Minatogawa 1	12 Schoenemann (2013)	163	-0.018	1390
Minatogawa 2	04 Ruff et al. (1997)	19	-0.018	1170
Minatogawa 2	05 D'Amore et al. (2001)	123	-0.018	1170
Minatogawa 2	06 Miguel and Henneberg (2001)	554	-0.018	1170
Minatogawa 2	10 Bailey and Geary (2009)	112	-0.018	1170
Minatogawa 2	12 Schoenemann (2013)	164	-0.018	1170
Minatogawa 4	04 Ruff et al. (1997)	20	-0.018	1090
Minatogawa 4	06 Miguel and Henneberg (2001)	555	-0.018	1090
Minatogawa 4	10 Bailey and Geary (2009)	110	-0.018	1090
Minatogawa 4	12 Schoenemann (2013)	165	-0.018	1090
Mladec 1	04 Ruff et al. (1997)	29	-0.035	1620
Mladec 1	05 D'Amore et al. (2001)	133	-0.035	1620
Mladec 1	06 Miguel and Henneberg (2001)	503	-0.035	1572.6
Mladec 1	08 Holloway et al. (2004)	144	-0.03	1540
Mladec 1	10 Bailey and Geary (2009)	149	-0.035	1620
Mladec 1	11 Shultz et al. (2012)	35	-0.029	1620
Mladec 1	12 Schoenemann (2013)	166	-0.03	1540
Mladec 2	06 Miguel and Henneberg (2001)	506	-0.035	1390
Mladec 2	12 Schoenemann (2013)	167	-0.03	1390
Mladec 5	04 Ruff et al. (1997)	30	-0.035	1500
Mladec 5	05 D'Amore et al. (2001)	134	-0.035	1500
Mladec 5	06 Miguel and Henneberg (2001)	507	-0.035	1573.2
Mladec 5	10 Bailey and Geary (2009)	133	-0.035	1500
Mladec 5	11 Shultz et al. (2012)	36	-0.029	1500
Mladec 5	12 Schoenemann (2013)	168	-0.03	1650
MLD 01	02 Aiello and Dunbar (1993)	8	-3	500
MLD 01	05 D'Amore et al. (2001)	5	-2.9	500
MLD 01	06 Miguel and Henneberg (2001)	15	-2.9	570.1
MLD 01	08 Holloway et al. (2004)	19	-3.1	510
MLD 01	11 Shultz et al. (2012)	167	-2.8	510
MLD 01	12 Schoenemann (2013)	20	-3.1	510
MLD 01	13 Du et al. (2018)	10	-2.715	510
MLD 03	06 Miguel and Henneberg (2001)	17	-2.9	387.5
MLD 37/38	01 Beals et al. (1984)	14	-1.8	435
MLD 37/38	02 Aiello and Dunbar (1993)	9	-3	435
MLD 37/38	03 Stanyon et al. (1993)	5	-3	425
MLD 37/38	05 D'Amore et al. (2001)	6	-2.9	435
MLD 37/38	06 Miguel and Henneberg (2001)	18	-2.9	446
MLD 37/38	08 Holloway et al. (2004)	20	-3.1	435
MLD 37/38	11 Shultz et al. (2012)	163	-2.5	435
MLD 37/38	12 Schoenemann (2013)	21	-3.1	435
MLD 37/38	13 Du et al. (2018)	3	-2.58	445
Mojokerto 1	04 Ruff et al. (1997)	107	-1.8	940
Mojokerto 1	05 D'Amore et al. (2001)	29	-1.4	940
Mojokerto 1	06 Miguel and Henneberg (2001)	132	-1.8	849.4
Mojokerto 1	07 Lee and Wolpoff (2003)	94	-1.8	650
Mojokerto 1	09 Ash and Gallup (2007)	14	-1.8	855
Mojokerto 1	10 Bailey and Geary (2009)	11	-1.66	855
Mojokerto 1	13 Du et al. (2018)	55	-1.62	800
Mojokerto 1	14 Ponce de León et al. (2021)	30	-1.35	630
Naivasha	05 D'Amore et al. (2001)	118	-0.011	1453
Nanjing 1 (Hulu Cave)	05 D'Amore et al. (2001)	46	-0.35	1000
Nanjing 1 (Hulu Cave)	07 Lee and Wolpoff (2003)	66	-0.6	1000
Nanjing 1 (Hulu Cave)	09 Ash and Gallup (2007)	38	-0.6	1000
Nanjing 1 (Hulu Cave)	10 Bailey and Geary (2009)	107	-1.66	1000
Nanjing 1 (Hulu Cave)	11 Shultz et al. (2012)	117	-0.54	1000
Nanjing 1 (Hulu Cave)	12 Schoenemann (2013)	50	-0.6	876
Nanjing 1 (Hulu Cave)	13 Du et al. (2018)	56	-0.621	873.5
Narmada 1	03 Stanyon et al. (1993)	59	-0.22	1200
Narmada 1	04 Ruff et al. (1997)	75	-0.3	1260
Narmada 1	05 D'Amore et al. (2001)	62	-0.3	1230
Narmada 1	06 Miguel and Henneberg (2001)	341	-0.3	1248.8
Narmada 1	07 Lee and Wolpoff (2003)	51	-0.25	1260
Narmada 1	08 Holloway et al. (2004)	47	-0.236	1260
Narmada 1	09 Ash and Gallup (2007)	52	-0.3	1249.3
Narmada 1	10 Bailey and Geary (2009)	79	-0.3	1249.3
Narmada 1	11 Shultz et al. (2012)	93	-0.236	1249.3
Narmada 1	12 Schoenemann (2013)	51	-0.236	1260
Nazlet Khater	04 Ruff et al. (1997)	38	-0.033	1420
Nazlet Khater	05 D'Amore et al. (2001)	113	-0.033	1420
Nazlet Khater	06 Miguel and Henneberg (2001)	509	-0.033	1420
Nazlet Khater	08 Holloway et al. (2004)	147	-0.037	1420
Nazlet Khater	10 Bailey and Geary (2009)	124	-0.033	1420
Nazlet Khater	11 Shultz et al. (2012)	39	-0.037	1420
Nazlet Khater	12 Schoenemann (2013)	169	-0.037	1420
Ndutu 1	02 Aiello and Dunbar (1993)	62	-0.4	1100
Ndutu 1	03 Stanyon et al. (1993)	67	-0.3	1100
Ndutu 1	04 Ruff et al. (1997)	85	-0.4	1100
Ndutu 1	05 D'Amore et al. (2001)	59	-0.3	1095
Ndutu 1	06 Miguel and Henneberg (2001)	301	-0.35	1100
Ndutu 1	07 Lee and Wolpoff (2003)	54	-0.25	1095
Ndutu 1	09 Ash and Gallup (2007)	48	-0.35	1100
Ndutu 1	10 Bailey and Geary (2009)	69	-0.35	1100
Ndutu 1	11 Shultz et al. (2012)	98	-0.35	1100
Ndutu 1	12 Schoenemann (2013)	91	-0.4	1100
Ndutu 1	13 Du et al. (2018)	57	-0.68	1098
Neanderthal 1	01 Beals et al. (1984)	68	-0.052	1452
Neanderthal 1	02 Aiello and Dunbar (1993)	69	-0.05	1525
Neanderthal 1	03 Stanyon et al. (1993)	74	-0.05	1452
Neanderthal 1	05 D'Amore et al. (2001)	95	-0.05	1525
Neanderthal 1	06 Miguel and Henneberg (2001)	460	-0.05	1328.6
Neanderthal 1	07 Lee and Wolpoff (2003)	7	-0.05	1525
Neanderthal 1	08 Holloway et al. (2004)	105	-0.04	1525
Neanderthal 1	09 Ash and Gallup (2007)	105	-0.05	1337.8
Neanderthal 1	10 Bailey and Geary (2009)	48	-0.05	1337.8
Neanderthal 1	11 Shultz et al. (2012)	42	-0.04	1337.8
Neanderthal 1	12 Schoenemann (2013)	117	-0.04	1525
Ngandong 01 (Solo I)	01 Beals et al. (1984)	44	-0.25	1172
Ngandong 01 (Solo I)	02 Aiello and Dunbar (1993)	29	-0.25	1172
Ngandong 01 (Solo I)	03 Stanyon et al. (1993)	48	-0.2	1172
Ngandong 01 (Solo I)	04 Ruff et al. (1997)	76	-0.2	1172
Ngandong 01 (Solo I)	05 D'Amore et al. (2001)	47	-0.175	1103.5
Ngandong 01 (Solo I)	06 Miguel and Henneberg (2001)	350	-0.2	1119.2
Ngandong 01 (Solo I)	07 Lee and Wolpoff (2003)	44	-0.25	1172
Ngandong 01 (Solo I)	08 Holloway et al. (2004)	71	-0.031	1172
Ngandong 01 (Solo I)	09 Ash and Gallup (2007)	70	-0.2	1121.4
Ngandong 01 (Solo I)	10 Bailey and Geary (2009)	84	-0.2	1121.4
Ngandong 01 (Solo I)	11 Shultz et al. (2012)	105	-0.412	1121.4
Ngandong 01 (Solo I)	12 Schoenemann (2013)	77	-0.345	1172
Ngandong 01 (Solo I)	13 Du et al. (2018)	58	-0.345	1129.6
Ngandong 01 (Solo I)	14 Ponce de León et al. (2021)	34	-0.113	1172
Ngandong 06 (Solo V)	01 Beals et al. (1984)	45	-0.25	1251
Ngandong 06 (Solo V)	02 Aiello and Dunbar (1993)	30	-0.25	1251
Ngandong 06 (Solo V)	03 Stanyon et al. (1993)	49	-0.2	1251
Ngandong 06 (Solo V)	04 Ruff et al. (1997)	77	-0.2	1251
Ngandong 06 (Solo V)	05 D'Amore et al. (2001)	51	-0.175	1283.5
Ngandong 06 (Solo V)	06 Miguel and Henneberg (2001)	357	-0.2	1265.8
Ngandong 06 (Solo V)	07 Lee and Wolpoff (2003)	45	-0.25	1251
Ngandong 06 (Solo V)	08 Holloway et al. (2004)	72	-0.031	1251
Ngandong 06 (Solo V)	09 Ash and Gallup (2007)	68	-0.2	1266.2
Ngandong 06 (Solo V)	10 Bailey and Geary (2009)	85	-0.2	1266.2
Ngandong 06 (Solo V)	11 Shultz et al. (2012)	107	-0.412	1266.2
Ngandong 06 (Solo V)	12 Schoenemann (2013)	78	-0.345	1251
Ngandong 06 (Solo V)	13 Du et al. (2018)	60	-0.345	1281
Ngandong 06 (Solo V)	14 Ponce de León et al. (2021)	35	-0.113	1251
Ngandong 07 (Solo VI)	01 Beals et al. (1984)	46	-0.25	1013
Ngandong 07 (Solo VI)	02 Aiello and Dunbar (1993)	31	-0.25	1013
Ngandong 07 (Solo VI)	03 Stanyon et al. (1993)	50	-0.2	1013
Ngandong 07 (Solo VI)	04 Ruff et al. (1997)	78	-0.2	1013
Ngandong 07 (Solo VI)	05 D'Amore et al. (2001)	52	-0.175	1101
Ngandong 07 (Solo VI)	06 Miguel and Henneberg (2001)	363	-0.2	1113.8
Ngandong 07 (Solo VI)	07 Lee and Wolpoff (2003)	46	-0.25	1013
Ngandong 07 (Solo VI)	08 Holloway et al. (2004)	73	-0.031	1013
Ngandong 07 (Solo VI)	09 Ash and Gallup (2007)	71	-0.2	1115.7
Ngandong 07 (Solo VI)	10 Bailey and Geary (2009)	86	-0.2	1115.7
Ngandong 07 (Solo VI)	11 Shultz et al. (2012)	108	-0.412	1115.7
Ngandong 07 (Solo VI)	12 Schoenemann (2013)	79	-0.345	1013
Ngandong 07 (Solo VI)	13 Du et al. (2018)	61	-0.345	1096.8
Ngandong 07 (Solo VI)	14 Ponce de León et al. (2021)	36	-0.113	1013
Ngandong 08 (Solo VII)	13 Du et al. (2018)	62	-0.345	1046.5
Ngandong 12 (Solo IX)	01 Beals et al. (1984)	47	-0.25	1135
Ngandong 12 (Solo IX)	02 Aiello and Dunbar (1993)	32	-0.25	1135
Ngandong 12 (Solo IX)	03 Stanyon et al. (1993)	51	-0.2	1135
Ngandong 12 (Solo IX)	04 Ruff et al. (1997)	79	-0.2	1135
Ngandong 12 (Solo IX)	05 D'Amore et al. (2001)	48	-0.175	1135
Ngandong 12 (Solo IX)	06 Miguel and Henneberg (2001)	370	-0.2	1135
Ngandong 12 (Solo IX)	07 Lee and Wolpoff (2003)	47	-0.25	1135
Ngandong 12 (Solo IX)	08 Holloway et al. (2004)	74	-0.031	1135
Ngandong 12 (Solo IX)	09 Ash and Gallup (2007)	69	-0.2	1135
Ngandong 12 (Solo IX)	10 Bailey and Geary (2009)	87	-0.2	1135
Ngandong 12 (Solo IX)	11 Shultz et al. (2012)	109	-0.412	1135
Ngandong 12 (Solo IX)	12 Schoenemann (2013)	76	-0.345	1135
Ngandong 12 (Solo IX)	13 Du et al. (2018)	59	-0.345	1135
Ngandong 12 (Solo XII)	13 Du et al. (2018)	65	-0.345	1145
Ngandong 13 (Solo X)	01 Beals et al. (1984)	48	-0.25	1231
Ngandong 13 (Solo X)	02 Aiello and Dunbar (1993)	33	-0.25	1231
Ngandong 13 (Solo X)	03 Stanyon et al. (1993)	52	-0.2	1231
Ngandong 13 (Solo X)	04 Ruff et al. (1997)	80	-0.2	1231
Ngandong 13 (Solo X)	05 D'Amore et al. (2001)	49	-0.175	1143
Ngandong 13 (Solo X)	06 Miguel and Henneberg (2001)	371	-0.2	1106.8
Ngandong 13 (Solo X)	07 Lee and Wolpoff (2003)	48	-0.25	1231
Ngandong 13 (Solo X)	08 Holloway et al. (2004)	75	-0.031	1231
Ngandong 13 (Solo X)	09 Ash and Gallup (2007)	72	-0.2	1109
Ngandong 13 (Solo X)	10 Bailey and Geary (2009)	88	-0.2	1109
Ngandong 13 (Solo X)	11 Shultz et al. (2012)	106	-0.412	1109
Ngandong 13 (Solo X)	12 Schoenemann (2013)	80	-0.345	1231
Ngandong 13 (Solo X)	13 Du et al. (2018)	63	-0.345	1113.7
Ngandong 13 (Solo X)	14 Ponce de León et al. (2021)	37	-0.113	1231
Ngandong 14 (Solo XI)	01 Beals et al. (1984)	49	-0.25	1090
Ngandong 14 (Solo XI)	02 Aiello and Dunbar (1993)	34	-0.25	1090
Ngandong 14 (Solo XI)	03 Stanyon et al. (1993)	53	-0.2	1090
Ngandong 14 (Solo XI)	04 Ruff et al. (1997)	81	-0.2	1090
Ngandong 14 (Solo XI)	05 D'Amore et al. (2001)	50	-0.175	1077.5
Ngandong 14 (Solo XI)	07 Lee and Wolpoff (2003)	49	-0.25	1090
Ngandong 14 (Solo XI)	08 Holloway et al. (2004)	76	-0.031	1090
Ngandong 14 (Solo XI)	10 Bailey and Geary (2009)	111	-0.2	1090
Ngandong 14 (Solo XI)	11 Shultz et al. (2012)	110	-0.412	1090
Ngandong 14 (Solo XI)	12 Schoenemann (2013)	81	-0.345	1090
Ngandong 14 (Solo XI)	13 Du et al. (2018)	64	-0.345	1070
Ngandong 14 (Solo XI)	14 Ponce de León et al. (2021)	38	-0.113	1090
Ngawi 1	07 Lee and Wolpoff (2003)	50	-0.25	1000
Ngawi 1	09 Ash and Gallup (2007)	56	-0.25	1000
Ngawi 1	10 Bailey and Geary (2009)	108	-0.6	1000
Ngawi 1	11 Shultz et al. (2012)	111	-0.412	1000
Ngawi 1	14 Ponce de León et al. (2021)	33	-0.5	1000
NME-AL 162-28	02 Aiello and Dunbar (1993)	2	-3.1	400
NME-AL 162-28	03 Stanyon et al. (1993)	3	-3.3	375
NME-AL 162-28	05 D'Amore et al. (2001)	1	-3.2	375
NME-AL 162-28	06 Miguel and Henneberg (2001)	3	-3.2	387.4
NME-AL 162-28	08 Holloway et al. (2004)	1	-3.18	400
NME-AL 162-28	11 Shultz et al. (2012)	172	-3.15	400
NME-AL 162-28	12 Schoenemann (2013)	4	-3.18	400
NME-AL 162-28	13 Du et al. (2018)	5	-3.22	383.8
NME-AL 288-1	06 Miguel and Henneberg (2001)	1	-3.2	394.7
NME-AL 288-1	08 Holloway et al. (2004)	2	-3	387
NME-AL 288-1	11 Shultz et al. (2012)	173	-3.2	387
NME-AL 288-1	12 Schoenemann (2013)	5	-3	387
NME-AL 288-1	13 Du et al. (2018)	6	-3.075	387.5
NME-AL 333-105	02 Aiello and Dunbar (1993)	3	-3.1	400
NME-AL 333-105	03 Stanyon et al. (1993)	2	-3.3	343
NME-AL 333-105	05 D'Amore et al. (2001)	2	-3.2	371.5
NME-AL 333-105	06 Miguel and Henneberg (2001)	8	-3.2	370.4
NME-AL 333-105	08 Holloway et al. (2004)	3	-3.18	400
NME-AL 333-105	11 Shultz et al. (2012)	174	-3.2	400
NME-AL 333-105	13 Du et al. (2018)	7	-3.22	371.5
NME-AL 333-45	02 Aiello and Dunbar (1993)	1	-3.1	500
NME-AL 333-45	05 D'Amore et al. (2001)	3	-3.2	487
NME-AL 333-45	06 Miguel and Henneberg (2001)	11	-3.2	492.5
NME-AL 333-45	08 Holloway et al. (2004)	4	-3.18	492
NME-AL 333-45	11 Shultz et al. (2012)	175	-3.2	492
NME-AL 333-45	12 Schoenemann (2013)	7	-3.18	492
NME-AL 333-45	13 Du et al. (2018)	8	-3.22	492.5
NME-AL 444-2	05 D'Amore et al. (2001)	4	-3.1	520
NME-AL 444-2	06 Miguel and Henneberg (2001)	14	-2.95	500
NME-AL 444-2	08 Holloway et al. (2004)	5	-3	550
NME-AL 444-2	11 Shultz et al. (2012)	171	-3	550
NME-AL 444-2	12 Schoenemann (2013)	8	-3	550
NME-AL 444-2	13 Du et al. (2018)	9	-3.075	550
NME-AL 822-1	13 Du et al. (2018)	4	-3.1	385
NME-Omo 1	05 D'Amore et al. (2001)	104	-0.1	1430
NME-Omo 1	06 Miguel and Henneberg (2001)	397	-0.13	1400
NME-Omo 1	07 Lee and Wolpoff (2003)	26	-0.1	1430
NME-Omo 2	01 Beals et al. (1984)	55	-0.13	1435
NME-Omo 2	02 Aiello and Dunbar (1993)	60	-0.13	1430
NME-Omo 2	03 Stanyon et al. (1993)	98	-0.13	1435
NME-Omo 2	04 Ruff et al. (1997)	63	-0.13	1435
NME-Omo 2	05 D'Amore et al. (2001)	76	-0.15	1430
NME-Omo 2	06 Miguel and Henneberg (2001)	398	-0.13	1432.5
NME-Omo 2	07 Lee and Wolpoff (2003)	27	-0.1	1435
NME-Omo 2	08 Holloway et al. (2004)	150	-0.12	1435
NME-Omo 2	09 Ash and Gallup (2007)	73	-0.195	1432.5
NME-Omo 2	10 Bailey and Geary (2009)	100	-0.195	1432.5
NME-Omo 2	11 Shultz et al. (2012)	84	-0.195	1432.5
NME-Omo 2	12 Schoenemann (2013)	172	-0.12	1435
NME-Omo L388y-6	03 Stanyon et al. (1993)	6	-2.12	448
NME-Omo L388y-6	06 Miguel and Henneberg (2001)	56	-2.39	444
NME-Omo L894-1	06 Miguel and Henneberg (2001)	113	-1.89	500
NME-Omo L894-1	09 Ash and Gallup (2007)	8	-1.89	500
NME-Omo L894-1	11 Shultz et al. (2012)	155	-1.84	500
NMT-OH 01	05 D'Amore et al. (2001)	114	-0.017	1540
NMT-OH 07	01 Beals et al. (1984)	21	-1.7	687
NMT-OH 07	02 Aiello and Dunbar (1993)	19	-1.8	674
NMT-OH 07	03 Stanyon et al. (1993)	19	-1.83	674
NMT-OH 07	05 D'Amore et al. (2001)	19	-1.78	712
NMT-OH 07	06 Miguel and Henneberg (2001)	173	-1.78	679
NMT-OH 07	08 Holloway et al. (2004)	31	-1.8	687
NMT-OH 07	09 Ash and Gallup (2007)	17	-1.78	674
NMT-OH 07	10 Bailey and Geary (2009)	14	-1.78	674
NMT-OH 07	11 Shultz et al. (2012)	154	-1.78	674
NMT-OH 07	12 Schoenemann (2013)	32	-1.8	687
NMT-OH 07	13 Du et al. (2018)	94	-1.844	684.9
NMT-OH 09	01 Beals et al. (1984)	25	-1.3	1067
NMT-OH 09	02 Aiello and Dunbar (1993)	26	-1.23	1067
NMT-OH 09	03 Stanyon et al. (1993)	29	-1.25	1067
NMT-OH 09	04 Ruff et al. (1997)	106	-1.2	1067
NMT-OH 09	05 D'Amore et al. (2001)	25	-1.4	1033.5
NMT-OH 09	06 Miguel and Henneberg (2001)	223	-1.2	1069.2
NMT-OH 09	07 Lee and Wolpoff (2003)	85	-1.2	1067
NMT-OH 09	08 Holloway et al. (2004)	49	-1.2	1067
NMT-OH 09	09 Ash and Gallup (2007)	30	-1.2	1070.5
NMT-OH 09	10 Bailey and Geary (2009)	24	-1.2	1070.5
NMT-OH 09	11 Shultz et al. (2012)	137	-1.45	1070.5
NMT-OH 09	12 Schoenemann (2013)	54	-1.4	1067
NMT-OH 09	13 Du et al. (2018)	67	-1.477	1061.7
NMT-OH 09	14 Ponce de León et al. (2021)	8	-1.5	983
NMT-OH 12	01 Beals et al. (1984)	36	-0.65	720
NMT-OH 12	03 Stanyon et al. (1993)	30	-0.7	727
NMT-OH 12	04 Ruff et al. (1997)	102	-0.7	727
NMT-OH 12	05 D'Amore et al. (2001)	27	-0.9	750
NMT-OH 12	06 Miguel and Henneberg (2001)	269	-0.84	732.2
NMT-OH 12	07 Lee and Wolpoff (2003)	76	-0.9	727
NMT-OH 12	08 Holloway et al. (2004)	50	-0.6	727
NMT-OH 12	09 Ash and Gallup (2007)	35	-0.84	732.3
NMT-OH 12	10 Bailey and Geary (2009)	39	-0.84	732.3
NMT-OH 12	11 Shultz et al. (2012)	131	-1.1	732.3
NMT-OH 12	12 Schoenemann (2013)	53	-1.04	727
NMT-OH 12	13 Du et al. (2018)	66	-0.965	691.5
NMT-OH 12	02 Aiello and Dunbar (1993)	25	-0.7	750
NMT-OH 13	01 Beals et al. (1984)	28	-1	650
NMT-OH 13	02 Aiello and Dunbar (1993)	17	-1.5	673
NMT-OH 13	03 Stanyon et al. (1993)	20	-1.6	673
NMT-OH 13	05 D'Amore et al. (2001)	21	-1.6	661.5
NMT-OH 13	06 Miguel and Henneberg (2001)	190	-1.66	662.2
NMT-OH 13	08 Holloway et al. (2004)	32	-1.5	650
NMT-OH 13	09 Ash and Gallup (2007)	20	-1.66	662.3
NMT-OH 13	10 Bailey and Geary (2009)	19	-1.66	662.3
NMT-OH 13	11 Shultz et al. (2012)	145	-1.7	662.3
NMT-OH 13	12 Schoenemann (2013)	33	-1.5	650
NMT-OH 13	13 Du et al. (2018)	91	-1.477	649
NMT-OH 16	01 Beals et al. (1984)	26	-1.25	640
NMT-OH 16	02 Aiello and Dunbar (1993)	18	-1.7	638
NMT-OH 16	03 Stanyon et al. (1993)	21	-1.67	638
NMT-OH 16	05 D'Amore et al. (2001)	20	-1.7	635
NMT-OH 16	06 Miguel and Henneberg (2001)	179	-1.67	639.2
NMT-OH 16	08 Holloway et al. (2004)	33	-1.7	638
NMT-OH 16	09 Ash and Gallup (2007)	18	-1.67	639.2
NMT-OH 16	10 Bailey and Geary (2009)	18	-1.67	639.2
NMT-OH 16	11 Shultz et al. (2012)	146	-1.74	639.2
NMT-OH 16	12 Schoenemann (2013)	34	-1.7	638
NMT-OH 16	13 Du et al. (2018)	92	-1.477	638
NMT-OH 24	01 Beals et al. (1984)	15	-1.8	590
NMT-OH 24	02 Aiello and Dunbar (1993)	20	-1.8	594
NMT-OH 24	03 Stanyon et al. (1993)	22	-1.9	594
NMT-OH 24	05 D'Amore et al. (2001)	18	-1.8	593.5
NMT-OH 24	06 Miguel and Henneberg (2001)	144	-1.8	589.7
NMT-OH 24	08 Holloway et al. (2004)	34	-1.8	590
NMT-OH 24	09 Ash and Gallup (2007)	15	-1.8	597
NMT-OH 24	10 Bailey and Geary (2009)	12	-1.8	597
NMT-OH 24	11 Shultz et al. (2012)	158	-1.855	597
NMT-OH 24	12 Schoenemann (2013)	35	-1.8	590
NMT-OH 24	13 Du et al. (2018)	93	-1.943	580
Oberkassel 1	01 Beals et al. (1984)	122	-0.015	1500
Oberkassel 1	03 Stanyon et al. (1993)	108	-0.02	1500
Oberkassel 1	04 Ruff et al. (1997)	10	-0.012	1500
Oberkassel 1	05 D'Amore et al. (2001)	155	-0.012	1500
Oberkassel 1	06 Miguel and Henneberg (2001)	578	-0.012	1500
Oberkassel 1	10 Bailey and Geary (2009)	131	-0.012	1500
Oberkassel 1	11 Shultz et al. (2012)	5	-0.012	1500
Oberkassel 1	12 Schoenemann (2013)	170	-0.012	1500
Oberkassel 2	04 Ruff et al. (1997)	11	-0.012	1370
Oberkassel 2	05 D'Amore et al. (2001)	156	-0.012	1370
Oberkassel 2	06 Miguel and Henneberg (2001)	579	-0.012	1337.6
Oberkassel 2	10 Bailey and Geary (2009)	118	-0.012	1370
Oberkassel 2	11 Shultz et al. (2012)	6	-0.012	1370
Oberkassel 2	12 Schoenemann (2013)	171	-0.012	1370
Ofnethöhlen 21.1	01 Beals et al. (1984)	139	-0.011	1500
Ofnethöhlen 21.1	06 Miguel and Henneberg (2001)	592	-0.011	1500
Ofnethöhlen 24.1	01 Beals et al. (1984)	140	-0.011	1420
Ofnethöhlen 24.1	06 Miguel and Henneberg (2001)	593	-0.011	1420
Paderborn	04 Ruff et al. (1997)	31	-0.027	1531
Paderborn	05 D'Amore et al. (2001)	139	-0.027	1531
Paderborn	06 Miguel and Henneberg (2001)	523	-0.027	1531
Paderborn	10 Bailey and Geary (2009)	137	-0.027	1531
Palli-Aike 773	06 Miguel and Henneberg (2001)	594	-0.011	1480
Pavlov 1	04 Ruff et al. (1997)	33	-0.026	1522
Pavlov 1	05 D'Amore et al. (2001)	146	-0.026	1451
Pavlov 1	06 Miguel and Henneberg (2001)	537	-0.026	1522
Pavlov 1	08 Holloway et al. (2004)	152	-0.026	1472
Pavlov 1	10 Bailey and Geary (2009)	136	-0.026	1522
Pavlov 1	11 Shultz et al. (2012)	30	-0.028	1522
Pavlov 1	12 Schoenemann (2013)	173	-0.026	1472
Petralona 1	01 Beals et al. (1984)	71	-0.05	1220
Petralona 1	02 Aiello and Dunbar (1993)	55	-0.2	1230
Petralona 1	03 Stanyon et al. (1993)	65	-0.3	1230
Petralona 1	04 Ruff et al. (1997)	82	-0.2	1230
Petralona 1	05 D'Amore et al. (2001)	64	-0.4	1210
Petralona 1	06 Miguel and Henneberg (2001)	311	-0.3	1262.5
Petralona 1	07 Lee and Wolpoff (2003)	56	-0.25	1210
Petralona 1	08 Holloway et al. (2004)	84	-0.21	1230
Petralona 1	09 Ash and Gallup (2007)	49	-0.325	1266.6
Petralona 1	10 Bailey and Geary (2009)	75	-0.325	1266.6
Petralona 1	11 Shultz et al. (2012)	95	-0.255	1266.6
Petralona 1	12 Schoenemann (2013)	92	-0.21	1230
Petralona 1	14 Ponce de León et al. (2021)	22	-0.35	1170
Plesianthropus (B)	06 Miguel and Henneberg (2001)	28	-2.5	600
Plesianthropus type (A)	06 Miguel and Henneberg (2001)	29	-2.5	440
Plesianthropus type 2	06 Miguel and Henneberg (2001)	30	-2.5	509.2
Plesianthropus type 2	08 Holloway et al. (2004)	27	-2.5	457
Plesianthropus type 2	11 Shultz et al. (2012)	165	-2.5	457
Plesianthropus type 2	12 Schoenemann (2013)	28	-2.5	457
Plesianthropus type 2	13 Du et al. (2018)	16	-2.3	493.5
Poloyo 1	06 Miguel and Henneberg (2001)	375	-0.2	900
Poloyo 1	10 Bailey and Geary (2009)	89	-0.2	900
Poloyo 1	11 Shultz et al. (2012)	118	-0.55	900
Predmosti 03	01 Beals et al. (1984)	96	-0.026	1580
Predmosti 03	03 Stanyon et al. (1993)	110	-0.03	1580
Predmosti 03	04 Ruff et al. (1997)	34	-0.027	1608
Predmosti 03	05 D'Amore et al. (2001)	141	-0.027	1608
Predmosti 03	06 Miguel and Henneberg (2001)	529	-0.027	1593.9
Predmosti 03	08 Holloway et al. (2004)	153	-0.026	1580
Predmosti 03	10 Bailey and Geary (2009)	148	-0.027	1608
Predmosti 03	11 Shultz et al. (2012)	32	-0.028	1608
Predmosti 03	12 Schoenemann (2013)	174	-0.026	1580
Predmosti 04	01 Beals et al. (1984)	97	-0.026	1250
Predmosti 04	03 Stanyon et al. (1993)	111	-0.03	1250
Predmosti 04	04 Ruff et al. (1997)	35	-0.027	1518
Predmosti 04	05 D'Amore et al. (2001)	142	-0.027	1518
Predmosti 04	06 Miguel and Henneberg (2001)	531	-0.027	1417.2
Predmosti 04	08 Holloway et al. (2004)	154	-0.026	1250
Predmosti 04	10 Bailey and Geary (2009)	134	-0.027	1518
Predmosti 04	11 Shultz et al. (2012)	33	-0.028	1518
Predmosti 04	12 Schoenemann (2013)	175	-0.026	1250
Predmosti 09	01 Beals et al. (1984)	98	-0.026	1555
Predmosti 09	03 Stanyon et al. (1993)	112	-0.03	1555
Predmosti 09	04 Ruff et al. (1997)	36	-0.027	1555
Predmosti 09	05 D'Amore et al. (2001)	143	-0.027	1555
Predmosti 09	06 Miguel and Henneberg (2001)	534	-0.027	1555
Predmosti 09	08 Holloway et al. (2004)	155	-0.026	1555
Predmosti 09	10 Bailey and Geary (2009)	142	-0.027	1555
Predmosti 09	11 Shultz et al. (2012)	34	-0.028	1555
Predmosti 09	12 Schoenemann (2013)	176	-0.026	1555
Predmosti 10	01 Beals et al. (1984)	99	-0.026	1452
Predmosti 10	03 Stanyon et al. (1993)	113	-0.03	1452
Predmosti 10	04 Ruff et al. (1997)	37	-0.027	1452
Predmosti 10	05 D'Amore et al. (2001)	140	-0.027	1452
Predmosti 10	06 Miguel and Henneberg (2001)	528	-0.027	1452
Predmosti 10	08 Holloway et al. (2004)	156	-0.026	1452
Predmosti 10	10 Bailey and Geary (2009)	128	-0.027	1452
Predmosti 10	11 Shultz et al. (2012)	31	-0.028	1452
Predmosti 10	12 Schoenemann (2013)	177	-0.026	1452
Qafzeh 06	01 Beals et al. (1984)	84	-0.037	1568
Qafzeh 06	02 Aiello and Dunbar (1993)	85	-0.1	1570
Qafzeh 06	03 Stanyon et al. (1993)	99	-0.09	1568
Qafzeh 06	04 Ruff et al. (1997)	39	-0.09	1535
Qafzeh 06	05 D'Amore et al. (2001)	107	-0.09	1551.5
Qafzeh 06	06 Miguel and Henneberg (2001)	417	-0.093	1559.3
Qafzeh 06	07 Lee and Wolpoff (2003)	19	-0.1	1569
Qafzeh 06	08 Holloway et al. (2004)	157	-0.09	1568
Qafzeh 06	10 Bailey and Geary (2009)	139	-0.09	1535
Qafzeh 06	11 Shultz et al. (2012)	57	-0.087	1535
Qafzeh 06	12 Schoenemann (2013)	178	-0.09	1568
Qafzeh 09	04 Ruff et al. (1997)	40	-0.09	1531
Qafzeh 09	05 D'Amore et al. (2001)	108	-0.09	1531
Qafzeh 09	06 Miguel and Henneberg (2001)	423	-0.093	1531
Qafzeh 09	07 Lee and Wolpoff (2003)	20	-0.1	1531
Qafzeh 09	10 Bailey and Geary (2009)	138	-0.09	1531
Qafzeh 09	11 Shultz et al. (2012)	59	-0.09	1531
Qafzeh 09	12 Schoenemann (2013)	179	-0.09	1531
Qafzeh 11	04 Ruff et al. (1997)	41	-0.09	1280
Qafzeh 11	05 D'Amore et al. (2001)	106	-0.09	1280
Qafzeh 11	06 Miguel and Henneberg (2001)	416	-0.093	1280
Qafzeh 11	07 Lee and Wolpoff (2003)	21	-0.1	1280
Qafzeh 11	10 Bailey and Geary (2009)	113	-0.09	1280
Qafzeh 11	11 Shultz et al. (2012)	58	-0.09	1280
Reilingen	05 D'Amore et al. (2001)	80	-0.2	1405
Reilingen	06 Miguel and Henneberg (2001)	320	-0.3	1432
Reilingen	07 Lee and Wolpoff (2003)	59	-0.3	1430
Reilingen	08 Holloway et al. (2004)	85	-0.2	1430
Reilingen	09 Ash and Gallup (2007)	50	-0.3	1432
Reilingen	10 Bailey and Geary (2009)	72	-0.3	1432
Reilingen	11 Shultz et al. (2012)	99	-0.399	1432
Reilingen	12 Schoenemann (2013)	93	-0.2	1430
Saccopastore 1	01 Beals et al. (1984)	64	-0.06	1200
Saccopastore 1	02 Aiello and Dunbar (1993)	79	-0.12	1245
Saccopastore 1	03 Stanyon et al. (1993)	78	-0.12	1200
Saccopastore 1	04 Ruff et al. (1997)	64	-0.1	1258
Saccopastore 1	05 D'Amore et al. (2001)	87	-0.1	1229
Saccopastore 1	06 Miguel and Henneberg (2001)	410	-0.1	1251.5
Saccopastore 1	07 Lee and Wolpoff (2003)	12	-0.1	1258
Saccopastore 1	08 Holloway et al. (2004)	106	-0.125	1245
Saccopastore 1	09 Ash and Gallup (2007)	89	-0.1	1234.3
Saccopastore 1	10 Bailey and Geary (2009)	104	-0.1	1234.3
Saccopastore 1	11 Shultz et al. (2012)	72	-0.125	1234.3
Saccopastore 1	12 Schoenemann (2013)	120	-0.125	1245
Saccopastore 2	02 Aiello and Dunbar (1993)	80	-0.12	1300
Saccopastore 2	03 Stanyon et al. (1993)	79	-0.12	1300
Saccopastore 2	06 Miguel and Henneberg (2001)	412	-0.1	1295
Saccopastore 2	07 Lee and Wolpoff (2003)	13	-0.1	1300
Saccopastore 2	08 Holloway et al. (2004)	107	-0.125	1300
Saccopastore 2	09 Ash and Gallup (2007)	87	-0.1	1295
Saccopastore 2	10 Bailey and Geary (2009)	105	-0.1	1295
Saccopastore 2	11 Shultz et al. (2012)	73	-0.125	1295
Saccopastore 2	12 Schoenemann (2013)	121	-0.125	1300
Saldanha 1 (Elandsfontein)	01 Beals et al. (1984)	39	-0.5	1225
Saldanha 1 (Elandsfontein)	02 Aiello and Dunbar (1993)	57	-0.35	1225
Saldanha 1 (Elandsfontein)	03 Stanyon et al. (1993)	60	-0.35	1225
Saldanha 1 (Elandsfontein)	04 Ruff et al. (1997)	86	-0.55	1225
Saldanha 1 (Elandsfontein)	05 D'Amore et al. (2001)	56	-0.55	1225
Saldanha 1 (Elandsfontein)	06 Miguel and Henneberg (2001)	302	-0.35	1216.6
Saldanha 1 (Elandsfontein)	07 Lee and Wolpoff (2003)	55	-0.25	1225
Saldanha 1 (Elandsfontein)	08 Holloway et al. (2004)	86	-0.5	1225
Saldanha 1 (Elandsfontein)	09 Ash and Gallup (2007)	46	-0.35	1216.7
Saldanha 1 (Elandsfontein)	10 Bailey and Geary (2009)	70	-0.35	1216.7
Saldanha 1 (Elandsfontein)	11 Shultz et al. (2012)	128	-0.8	1216.7
Saldanha 1 (Elandsfontein)	12 Schoenemann (2013)	94	-0.5	1225
Saldanha 1 (Elandsfontein)	13 Du et al. (2018)	68	-0.35	1225
Salé 1	02 Aiello and Dunbar (1993)	24	-0.25	880
Salé 1	03 Stanyon et al. (1993)	39	-0.4	880
Salé 1	04 Ruff et al. (1997)	87	-0.4	880
Salé 1	05 D'Amore et al. (2001)	57	-0.4	880
Salé 1	06 Miguel and Henneberg (2001)	283	-0.4	910.3
Salé 1	07 Lee and Wolpoff (2003)	65	-0.4	880
Salé 1	08 Holloway et al. (2004)	51	-0.24	880
Salé 1	09 Ash and Gallup (2007)	43	-0.4	911
Salé 1	10 Bailey and Geary (2009)	57	-0.4	911
Salé 1	11 Shultz et al. (2012)	102	-0.4	911
Salé 1	12 Schoenemann (2013)	55	-0.24	880
Salé 1	12 Schoenemann (2013)	95	-0.4	880
Sambungmacan 1	01 Beals et al. (1984)	23	-1.5	1034
Sambungmacan 1	02 Aiello and Dunbar (1993)	35	-0.42	1035
Sambungmacan 1	03 Stanyon et al. (1993)	37	-1	1035
Sambungmacan 1	04 Ruff et al. (1997)	88	-0.4	1035
Sambungmacan 1	05 D'Amore et al. (2001)	53	-0.175	1075
Sambungmacan 1	06 Miguel and Henneberg (2001)	277	-0.5	1055.9
Sambungmacan 1	07 Lee and Wolpoff (2003)	57	-0.25	1100
Sambungmacan 1	08 Holloway et al. (2004)	52	-0.8	1035
Sambungmacan 1	09 Ash and Gallup (2007)	42	-0.5	1056.3
Sambungmacan 1	10 Bailey and Geary (2009)	47	-0.5	1056.3
Sambungmacan 1	11 Shultz et al. (2012)	112	-0.412	1056.3
Sambungmacan 1	12 Schoenemann (2013)	56	-0.8	1035
Sambungmacan 3	07 Lee and Wolpoff (2003)	58	-0.25	917
Sambungmacan 3	08 Holloway et al. (2004)	53	-0.4	917
Sambungmacan 3	09 Ash and Gallup (2007)	67	-0.2	900
Sambungmacan 3	12 Schoenemann (2013)	57	-0.4	917
Sambungmacan 3	14 Ponce de León et al. (2021)	31	-0.25	917
Sambungmacan 4	08 Holloway et al. (2004)	54	-0.8	1006
Sambungmacan 4	10 Bailey and Geary (2009)	154	-0.8	1006
Sambungmacan 4	11 Shultz et al. (2012)	113	-0.412	1006
Sambungmacan 4	12 Schoenemann (2013)	58	-0.8	1006
Sambungmacan 4	14 Ponce de León et al. (2021)	32	-0.25	1006
San Teodoro 1	04 Ruff et al. (1997)	13	-0.011	1565
San Teodoro 1	05 D'Amore et al. (2001)	161	-0.011	1565
San Teodoro 1	06 Miguel and Henneberg (2001)	584	-0.011	1565
San Teodoro 1	10 Bailey and Geary (2009)	144	-0.011	1565
San Teodoro 1	11 Shultz et al. (2012)	7	-0.012	1565
San Teodoro 1	12 Schoenemann (2013)	181	-0.011	1565
San Teodoro 2	04 Ruff et al. (1997)	14	-0.011	1569
San Teodoro 2	05 D'Amore et al. (2001)	162	-0.011	1569
San Teodoro 2	06 Miguel and Henneberg (2001)	585	-0.011	1569
San Teodoro 2	10 Bailey and Geary (2009)	145	-0.011	1569
San Teodoro 2	11 Shultz et al. (2012)	8	-0.012	1569
San Teodoro 2	12 Schoenemann (2013)	182	-0.011	1569
San Teodoro 3	04 Ruff et al. (1997)	15	-0.011	1560
San Teodoro 3	05 D'Amore et al. (2001)	163	-0.011	1560
San Teodoro 3	06 Miguel and Henneberg (2001)	586	-0.011	1560
San Teodoro 3	10 Bailey and Geary (2009)	143	-0.011	1560
San Teodoro 3	11 Shultz et al. (2012)	9	-0.012	1560
San Teodoro 3	12 Schoenemann (2013)	183	-0.011	1560
San Teodoro 5	04 Ruff et al. (1997)	16	-0.011	1484
San Teodoro 5	05 D'Amore et al. (2001)	164	-0.011	1484
San Teodoro 5	06 Miguel and Henneberg (2001)	587	-0.011	1484
San Teodoro 5	10 Bailey and Geary (2009)	129	-0.011	1484
San Teodoro 5	11 Shultz et al. (2012)	10	-0.012	1484
San Teodoro 5	12 Schoenemann (2013)	184	-0.011	1484
San Teodoro 7	06 Miguel and Henneberg (2001)	583	-0.012	1500
San Teodoro 7	12 Schoenemann (2013)	185	-0.012	1500
Sangiran 02	01 Beals et al. (1984)	33	-0.71	813
Sangiran 02	02 Aiello and Dunbar (1993)	40	-0.76	813
Sangiran 02	03 Stanyon et al. (1993)	31	-0.9	813
Sangiran 02	04 Ruff et al. (1997)	98	-1	813
Sangiran 02	05 D'Amore et al. (2001)	30	-1.1	814
Sangiran 02	06 Miguel and Henneberg (2001)	248	-0.9	791.8
Sangiran 02	07 Lee and Wolpoff (2003)	80	-1	813
Sangiran 02	08 Holloway et al. (2004)	55	-0.98	813
Sangiran 02	09 Ash and Gallup (2007)	28	-1.25	792.6
Sangiran 02	10 Bailey and Geary (2009)	29	-1.25	792.6
Sangiran 02	11 Shultz et al. (2012)	138	-1.49	792.6
Sangiran 02	12 Schoenemann (2013)	59	-1.5	813
Sangiran 02	13 Du et al. (2018)	72	-1	810.8
Sangiran 02	14 Ponce de León et al. (2021)	26	-1.3	813
Sangiran 03	01 Beals et al. (1984)	34	-0.71	900
Sangiran 03	06 Miguel and Henneberg (2001)	256	-0.9	900
Sangiran 03	07 Lee and Wolpoff (2003)	77	-0.9	880
Sangiran 03	08 Holloway et al. (2004)	56	-1	950
Sangiran 03	09 Ash and Gallup (2007)	25	-1.25	900
Sangiran 03	10 Bailey and Geary (2009)	30	-1.25	900
Sangiran 03	11 Shultz et al. (2012)	139	-1.49	900
Sangiran 03	12 Schoenemann (2013)	60	-1	950
Sangiran 03	13 Du et al. (2018)	73	-0.91	975
Sangiran 04	01 Beals et al. (1984)	12	-1.9	908
Sangiran 04	02 Aiello and Dunbar (1993)	41	-0.93	908
Sangiran 04	03 Stanyon et al. (1993)	32	-0.9	908
Sangiran 04	04 Ruff et al. (1997)	96	-0.908	908
Sangiran 04	05 D'Amore et al. (2001)	28	-1.4	894
Sangiran 04	06 Miguel and Henneberg (2001)	231	-1	854
Sangiran 04	07 Lee and Wolpoff (2003)	87	-1.5	808
Sangiran 04	08 Holloway et al. (2004)	57	-1.1	908
Sangiran 04	09 Ash and Gallup (2007)	19	-1.66	856
Sangiran 04	10 Bailey and Geary (2009)	27	-1.25	856
Sangiran 04	11 Shultz et al. (2012)	141	-1.6	856
Sangiran 04	12 Schoenemann (2013)	61	-1.6	908
Sangiran 04	13 Du et al. (2018)	75	-1.7	894
Sangiran 09	06 Miguel and Henneberg (2001)	227	-1.2	856
Sangiran 09	09 Ash and Gallup (2007)	27	-1.25	856
Sangiran 09	10 Bailey and Geary (2009)	23	-0.21	850
Sangiran 09	11 Shultz et al. (2012)	142	-1.6	850
Sangiran 09	12 Schoenemann (2013)	65	-1.25	845
Sangiran 09	13 Du et al. (2018)	77	-1.15	857.5
Sangiran 09	14 Ponce de León et al. (2021)	27	-1.3	870
Sangiran 10	01 Beals et al. (1984)	30	-0.83	855
Sangiran 10	02 Aiello and Dunbar (1993)	37	-0.62	855
Sangiran 10	03 Stanyon et al. (1993)	33	-0.7	855
Sangiran 10	04 Ruff et al. (1997)	99	-0.8	700
Sangiran 10	05 D'Amore et al. (2001)	35	-0.9	904
Sangiran 10	06 Miguel and Henneberg (2001)	264	-0.85	863.3
Sangiran 10	07 Lee and Wolpoff (2003)	84	-1.2	885
Sangiran 10	08 Holloway et al. (2004)	58	-1.2	855
Sangiran 10	09 Ash and Gallup (2007)	26	-1.25	868.6
Sangiran 10	10 Bailey and Geary (2009)	37	-1.25	868.6
Sangiran 10	11 Shultz et al. (2012)	134	-1.29	868.6
Sangiran 10	12 Schoenemann (2013)	62	-1.2	855
Sangiran 10	13 Du et al. (2018)	69	-1.035	890
Sangiran 12	01 Beals et al. (1984)	29	-0.83	1059
Sangiran 12	02 Aiello and Dunbar (1993)	38	-0.62	1059
Sangiran 12	03 Stanyon et al. (1993)	34	-0.7	1059
Sangiran 12	04 Ruff et al. (1997)	100	-0.8	1059
Sangiran 12	05 D'Amore et al. (2001)	31	-1	987
Sangiran 12	06 Miguel and Henneberg (2001)	257	-0.9	949
Sangiran 12	07 Lee and Wolpoff (2003)	83	-1.1	1059
Sangiran 12	08 Holloway et al. (2004)	59	-0.9	1059
Sangiran 12	09 Ash and Gallup (2007)	24	-1.25	951
Sangiran 12	10 Bailey and Geary (2009)	31	-1.25	951
Sangiran 12	11 Shultz et al. (2012)	143	-1.66	951
Sangiran 12	12 Schoenemann (2013)	63	-1.1	1059
Sangiran 12	13 Du et al. (2018)	70	-0.935	963
Sangiran 17	01 Beals et al. (1984)	35	-0.71	1004
Sangiran 17	02 Aiello and Dunbar (1993)	39	-0.62	1004
Sangiran 17	03 Stanyon et al. (1993)	35	-0.7	1004
Sangiran 17	04 Ruff et al. (1997)	101	-0.8	1004
Sangiran 17	05 D'Amore et al. (2001)	32	-1	1016.5
Sangiran 17	06 Miguel and Henneberg (2001)	261	-0.9	1019.9
Sangiran 17	07 Lee and Wolpoff (2003)	81	-1	1004
Sangiran 17	08 Holloway et al. (2004)	60	-1	1004
Sangiran 17	09 Ash and Gallup (2007)	29	-1.25	1020
Sangiran 17	10 Bailey and Geary (2009)	32	-1.25	1020
Sangiran 17	11 Shultz et al. (2012)	133	-1.25	1020
Sangiran 17	12 Schoenemann (2013)	64	-1.3	1004
Sangiran 17	13 Du et al. (2018)	71	-0.91	982
Sangiran 17	14 Ponce de León et al. (2021)	28	-1.3	1004
Sangiran 31	06 Miguel and Henneberg (2001)	204	-1.66	1000
Sangiran 31	09 Ash and Gallup (2007)	21	-1.66	1000
Sangiran 31	10 Bailey and Geary (2009)	20	-0.25	1000
Sangiran 31	11 Shultz et al. (2012)	144	-1.66	1000
Sangiran 31	13 Du et al. (2018)	74	-1.7	700
Sangiran 38	13 Du et al. (2018)	76	-1.525	875
Shanidar 1	01 Beals et al. (1984)	74	-0.047	1600
Shanidar 1	02 Aiello and Dunbar (1993)	71	-0.05	1600
Shanidar 1	03 Stanyon et al. (1993)	75	-0.05	1600
Shanidar 1	04 Ruff et al. (1997)	56	-0.05	1600
Shanidar 1	05 D'Amore et al. (2001)	96	-0.05	1600
Shanidar 1	06 Miguel and Henneberg (2001)	481	-0.05	1649.2
Shanidar 1	07 Lee and Wolpoff (2003)	11	-0.05	1600
Shanidar 1	08 Holloway et al. (2004)	108	-0.06	1600
Shanidar 1	09 Ash and Gallup (2007)	99	-0.05	1650
Shanidar 1	10 Bailey and Geary (2009)	52	-0.05	1650
Shanidar 1	11 Shultz et al. (2012)	43	-0.045	1650
Shanidar 1	12 Schoenemann (2013)	122	-0.06	1600
Shanidar 5	04 Ruff et al. (1997)	57	-0.05	1550
Shanidar 5	05 D'Amore et al. (2001)	97	-0.05	1550
Shanidar 5	06 Miguel and Henneberg (2001)	483	-0.05	1550
Shanidar 5	08 Holloway et al. (2004)	109	-0.06	1550
Shanidar 5	09 Ash and Gallup (2007)	101	-0.05	1550
Shanidar 5	10 Bailey and Geary (2009)	53	-0.05	1550
Shanidar 5	11 Shultz et al. (2012)	44	-0.045	1550
Shanidar 5	12 Schoenemann (2013)	123	-0.06	1550
Singa 1	02 Aiello and Dunbar (1993)	54	-0.097	1400
Singa 1	04 Ruff et al. (1997)	65	-0.15	1550
Singa 1	05 D'Amore et al. (2001)	77	-0.15	1550
Singa 1	06 Miguel and Henneberg (2001)	394	-0.15	1550
Singa 1	07 Lee and Wolpoff (2003)	32	-0.15	1550
Singa 1	08 Holloway et al. (2004)	164	-0.133	1550
Singa 1	09 Ash and Gallup (2007)	79	-0.15	1550
Singa 1	10 Bailey and Geary (2009)	97	-0.15	1550
Singa 1	11 Shultz et al. (2012)	70	-0.117	1550
Singa 1	12 Schoenemann (2013)	186	-0.133	1550
SK 27	06 Miguel and Henneberg (2001)	100	-1.9	475
SK 27	09 Ash and Gallup (2007)	4	-1.9	475
SK 27	11 Shultz et al. (2012)	147	-1.75	475
SK 47	09 Ash and Gallup (2007)	1	-1.9	595
SK 80	06 Miguel and Henneberg (2001)	105	-1.9	475
SK 847	09 Ash and Gallup (2007)	3	-1.9	507
SK 847	11 Shultz et al. (2012)	148	-1.75	507
Skhul 1	05 D'Amore et al. (2001)	112	-0.09	1450
Skhul 1	08 Holloway et al. (2004)	110	-0.1	1450
Skhul 1	10 Bailey and Geary (2009)	160	-0.1	1450
Skhul 1	11 Shultz et al. (2012)	65	-0.115	1450
Skhul 1	12 Schoenemann (2013)	124	-0.1	1450
Skhul 2	06 Miguel and Henneberg (2001)	424	-0.09	1300
Skhul 2	09 Ash and Gallup (2007)	93	-0.09	1300
Skhul 2	10 Bailey and Geary (2009)	33	-0.09	1300
Skhul 2	11 Shultz et al. (2012)	66	-0.115	1300
Skhul 4	01 Beals et al. (1984)	91	-0.032	1554
Skhul 4	02 Aiello and Dunbar (1993)	82	-0.08	1555
Skhul 4	03 Stanyon et al. (1993)	95	-0.1	1554
Skhul 4	04 Ruff et al. (1997)	42	-0.09	1554
Skhul 4	05 D'Amore et al. (2001)	109	-0.09	1554
Skhul 4	06 Miguel and Henneberg (2001)	425	-0.09	1554.5
Skhul 4	07 Lee and Wolpoff (2003)	22	-0.1	1554
Skhul 4	08 Holloway et al. (2004)	111	-0.1	1554
Skhul 4	09 Ash and Gallup (2007)	91	-0.09	1554.5
Skhul 4	10 Bailey and Geary (2009)	34	-0.09	1554.5
Skhul 4	11 Shultz et al. (2012)	67	-0.115	1554.5
Skhul 4	12 Schoenemann (2013)	125	-0.1	1554
Skhul 5	01 Beals et al. (1984)	92	-0.032	1520
Skhul 5	02 Aiello and Dunbar (1993)	83	-0.08	1520
Skhul 5	03 Stanyon et al. (1993)	96	-0.1	1520
Skhul 5	04 Ruff et al. (1997)	43	-0.09	1518
Skhul 5	05 D'Amore et al. (2001)	110	-0.09	1484
Skhul 5	06 Miguel and Henneberg (2001)	427	-0.09	1499.2
Skhul 5	07 Lee and Wolpoff (2003)	23	-0.1	1518
Skhul 5	08 Holloway et al. (2004)	112	-0.1	1520
Skhul 5	09 Ash and Gallup (2007)	92	-0.09	1499.5
Skhul 5	10 Bailey and Geary (2009)	35	-0.09	1499.5
Skhul 5	11 Shultz et al. (2012)	68	-0.115	1499.5
Skhul 5	12 Schoenemann (2013)	126	-0.1	1520
Skhul 6	06 Miguel and Henneberg (2001)	431	-0.09	1585
Skhul 9	01 Beals et al. (1984)	93	-0.032	1590
Skhul 9	02 Aiello and Dunbar (1993)	84	-0.08	1585
Skhul 9	03 Stanyon et al. (1993)	97	-0.1	1590
Skhul 9	04 Ruff et al. (1997)	44	-0.09	1587
Skhul 9	05 D'Amore et al. (2001)	111	-0.09	1587
Skhul 9	06 Miguel and Henneberg (2001)	432	-0.09	1587.3
Skhul 9	07 Lee and Wolpoff (2003)	24	-0.1	1587
Skhul 9	08 Holloway et al. (2004)	113	-0.1	1590
Skhul 9	09 Ash and Gallup (2007)	90	-0.09	1587.3
Skhul 9	10 Bailey and Geary (2009)	36	-0.09	1587.3
Skhul 9	11 Shultz et al. (2012)	69	-0.115	1587.3
Skhul 9	12 Schoenemann (2013)	127	-0.1	1590
Springbok	01 Beals et al. (1984)	124	-0.015	1540
Springbok	05 D'Amore et al. (2001)	116	-0.015	1590
Springbok	06 Miguel and Henneberg (2001)	561	-0.015	1540
Spy 1	01 Beals et al. (1984)	69	-0.052	1525
Spy 1	02 Aiello and Dunbar (1993)	74	-0.068	1305
Spy 1	03 Stanyon et al. (1993)	71	-0.07	1553
Spy 1	04 Ruff et al. (1997)	54	-0.05	1305
Spy 1	05 D'Amore et al. (2001)	98	-0.05	1305
Spy 1	06 Miguel and Henneberg (2001)	484	-0.05	1453.1
Spy 1	07 Lee and Wolpoff (2003)	14	-0.1	1305
Spy 1	08 Holloway et al. (2004)	114	-0.068	1305
Spy 1	09 Ash and Gallup (2007)	103	-0.05	1457.5
Spy 1	10 Bailey and Geary (2009)	54	-0.05	1457.5
Spy 1	11 Shultz et al. (2012)	37	-0.036	1457.5
Spy 1	12 Schoenemann (2013)	128	-0.068	1305
Spy 2	01 Beals et al. (1984)	70	-0.052	1425
Spy 2	02 Aiello and Dunbar (1993)	75	-0.068	1553
Spy 2	03 Stanyon et al. (1993)	72	-0.06	1305
Spy 2	04 Ruff et al. (1997)	55	-0.05	1553
Spy 2	05 D'Amore et al. (2001)	99	-0.05	1553
Spy 2	06 Miguel and Henneberg (2001)	490	-0.05	1482.7
Spy 2	07 Lee and Wolpoff (2003)	15	-0.1	1553
Spy 2	08 Holloway et al. (2004)	115	-0.068	1553
Spy 2	09 Ash and Gallup (2007)	102	-0.05	1487.4
Spy 2	10 Bailey and Geary (2009)	55	-0.05	1487.4
Spy 2	11 Shultz et al. (2012)	38	-0.036	1487.4
Spy 2	12 Schoenemann (2013)	129	-0.068	1553
St. Germain-la-Riviere 1	04 Ruff et al. (1997)	12	-0.015	1354
St. Germain-la-Riviere 1	05 D'Amore et al. (2001)	150	-0.015	1354
St. Germain-la-Riviere 1	06 Miguel and Henneberg (2001)	566	-0.015	1354
St. Germain-la-Riviere 1	10 Bailey and Geary (2009)	117	-0.015	1354
St. Germain-la-Riviere 1	11 Shultz et al. (2012)	11	-0.015	1354
St. Germain-la-Riviere 1	12 Schoenemann (2013)	187	-0.015	1354
Steinheim 1	01 Beals et al. (1984)	50	-0.225	1460
Steinheim 1	02 Aiello and Dunbar (1993)	63	-0.25	1100
Steinheim 1	03 Stanyon et al. (1993)	61	-0.23	1150
Steinheim 1	04 Ruff et al. (1997)	83	-0.3	950
Steinheim 1	05 D'Amore et al. (2001)	68	-0.3	1122.5
Steinheim 1	06 Miguel and Henneberg (2001)	322	-0.3	1102
Steinheim 1	07 Lee and Wolpoff (2003)	61	-0.3	950
Steinheim 1	08 Holloway et al. (2004)	87	-0.225	1200
Steinheim 1	09 Ash and Gallup (2007)	53	-0.3	1111.2
Steinheim 1	10 Bailey and Geary (2009)	73	-0.3	1111.2
Steinheim 1	11 Shultz et al. (2012)	90	-0.225	1111.2
Steinheim 1	12 Schoenemann (2013)	96	-0.225	1200
Steinheim 1	14 Ponce de León et al. (2021)	21	-0.35	1200
Sts 05	01 Beals et al. (1984)	3	-2.5	485
Sts 05	02 Aiello and Dunbar (1993)	4	-2.75	485
Sts 05	03 Stanyon et al. (1993)	7	-2.5	485
Sts 05	05 D'Amore et al. (2001)	8	-2.7	485
Sts 05	06 Miguel and Henneberg (2001)	39	-2.5	484.3
Sts 05	08 Holloway et al. (2004)	21	-2.5	485
Sts 05	11 Shultz et al. (2012)	169	-2.8	485
Sts 05	12 Schoenemann (2013)	22	-2.5	485
Sts 05	13 Du et al. (2018)	2	-2.01	480.7
Sts 17	06 Miguel and Henneberg (2001)	53	-2.5	412.5
Sts 19/58	01 Beals et al. (1984)	5	-2.5	530
Sts 19/58	01 Beals et al. (1984)	6	-2.5	436
Sts 19/58	02 Aiello and Dunbar (1993)	5	-2.75	436
Sts 19/58	03 Stanyon et al. (1993)	8	-2.5	436
Sts 19/58	05 D'Amore et al. (2001)	7	-2.7	436
Sts 19/58	06 Miguel and Henneberg (2001)	48	-2.5	522.5
Sts 19/58	08 Holloway et al. (2004)	22	-2.5	436
Sts 19/58	11 Shultz et al. (2012)	168	-2.8	436
Sts 19/58	12 Schoenemann (2013)	23	-2.5	436
Sts 19/58	13 Du et al. (2018)	11	-2.3	508.7
Sts 25	06 Miguel and Henneberg (2001)	54	-2.5	362.5
Sts 60	01 Beals et al. (1984)	2	-2.5	435
Sts 60	01 Beals et al. (1984)	7	-2.5	428
Sts 60	02 Aiello and Dunbar (1993)	6	-2.75	428
Sts 60	03 Stanyon et al. (1993)	9	-2.5	428
Sts 60	05 D'Amore et al. (2001)	9	-2.7	428
Sts 60	06 Miguel and Henneberg (2001)	36	-2.5	437.6
Sts 60	08 Holloway et al. (2004)	23	-2.5	400
Sts 60	11 Shultz et al. (2012)	164	-2.5	400
Sts 60	12 Schoenemann (2013)	24	-2.5	400
Sts 60	13 Du et al. (2018)	12	-2.3	413.5
Sts 71	01 Beals et al. (1984)	4	-2.5	500
Sts 71	01 Beals et al. (1984)	8	-2.5	428
Sts 71	02 Aiello and Dunbar (1993)	7	-2.75	428
Sts 71	03 Stanyon et al. (1993)	10	-2.5	428
Sts 71	05 D'Amore et al. (2001)	10	-2.7	399
Sts 71	06 Miguel and Henneberg (2001)	44	-2.5	446.1
Sts 71	08 Holloway et al. (2004)	24	-2.5	428
Sts 71	11 Shultz et al. (2012)	170	-2.8	428
Sts 71	12 Schoenemann (2013)	25	-2.5	428
Sts 71	13 Du et al. (2018)	13	-2.3	442
Sts TM1511	06 Miguel and Henneberg (2001)	86	-2	437.5
Stw 053	06 Miguel and Henneberg (2001)	112	-1.9	570
Stw 053	09 Ash and Gallup (2007)	2	-1.9	570
Stw 053	11 Shultz et al. (2012)	149	-1.75	570
Stw 505	05 D'Amore et al. (2001)	11	-2.7	509
Stw 505	06 Miguel and Henneberg (2001)	21	-2.5	563.1
Stw 505	08 Holloway et al. (2004)	25	-2.6	560
Stw 505	11 Shultz et al. (2012)	166	-2.6	515
Stw 505	12 Schoenemann (2013)	26	-2.6	560
Stw 505	13 Du et al. (2018)	14	-2.3	557.5
Suba-Lyuk Cave (child 5-7)	06 Miguel and Henneberg (2001)	495	-0.043	1050
Sungir 1	08 Holloway et al. (2004)	166	-0.024	1464
Sungir 1	10 Bailey and Geary (2009)	174	-0.024	1464
Sungir 1	11 Shultz et al. (2012)	18	-0.024	1464
Sungir 1	12 Schoenemann (2013)	188	-0.024	1464
Sungir 2	12 Schoenemann (2013)	189	-0.024	1267
Sungir 3	12 Schoenemann (2013)	190	-0.024	1361
Sungir 5	12 Schoenemann (2013)	191	-0.024	1453
Swanscombe 1	01 Beals et al. (1984)	52	-0.175	1250
Swanscombe 1	02 Aiello and Dunbar (1993)	64	-0.25	1325
Swanscombe 1	03 Stanyon et al. (1993)	62	-0.33	1325
Swanscombe 1	04 Ruff et al. (1997)	89	-0.4	1325
Swanscombe 1	05 D'Amore et al. (2001)	69	-0.3	1287.5
Swanscombe 1	06 Miguel and Henneberg (2001)	335	-0.3	1304.3
Swanscombe 1	07 Lee and Wolpoff (2003)	60	-0.3	1250
Swanscombe 1	08 Holloway et al. (2004)	88	-0.25	1325
Swanscombe 1	09 Ash and Gallup (2007)	51	-0.3	1305
Swanscombe 1	10 Bailey and Geary (2009)	64	-0.14	1305
Swanscombe 1	11 Shultz et al. (2012)	103	-0.4	1305
Swanscombe 1	12 Schoenemann (2013)	97	-0.25	1325
Tabun 1	01 Beals et al. (1984)	80	-0.041	1271
Tabun 1	02 Aiello and Dunbar (1993)	78	-0.1	1270
Tabun 1	03 Stanyon et al. (1993)	80	-0.06	1271
Tabun 1	04 Ruff et al. (1997)	66	-0.15	1271
Tabun 1	05 D'Amore et al. (2001)	102	-0.04	1271
Tabun 1	06 Miguel and Henneberg (2001)	414	-0.1	1270.5
Tabun 1	07 Lee and Wolpoff (2003)	25	-0.1	1271
Tabun 1	08 Holloway et al. (2004)	116	-0.11	1271
Tabun 1	09 Ash and Gallup (2007)	88	-0.1	1270.5
Tabun 1	10 Bailey and Geary (2009)	106	-0.1	1270.5
Tabun 1	11 Shultz et al. (2012)	71	-0.122	1270.5
Tabun 1	12 Schoenemann (2013)	130	-0.075	1271
Talgai 1	01 Beals et al. (1984)	127	-0.012	1370
Talgai 1	03 Stanyon et al. (1993)	114	-0.01	1370
Talgai 1	05 D'Amore et al. (2001)	131	-0.01	1335
Talgai 1	06 Miguel and Henneberg (2001)	581	-0.012	1334.5
Taung	01 Beals et al. (1984)	31	-0.8	440
Taung	03 Stanyon et al. (1993)	4	-2	440
Taung	06 Miguel and Henneberg (2001)	72	-2	543.2
Taung	08 Holloway et al. (2004)	26	-2.6	440
Taung	13 Du et al. (2018)	15	-2.805	427.7
Taza 1	06 Miguel and Henneberg (2001)	559	-0.016	1125
Tepexpan	06 Miguel and Henneberg (2001)	601	-0.01	1540
Ternifine	06 Miguel and Henneberg (2001)	272	-0.75	1300
Ternifine	09 Ash and Gallup (2007)	36	-0.75	1300
Ternifine	10 Bailey and Geary (2009)	40	-0.75	1300
Teshik Tash	01 Beals et al. (1984)	72	-0.05	1565
Teshik Tash	03 Stanyon et al. (1993)	90	-0.07	1565
Teshik Tash	04 Ruff et al. (1997)	58	-0.05	1578
Teshik Tash	05 D'Amore et al. (2001)	100	-0.05	1578
Teshik Tash	06 Miguel and Henneberg (2001)	453	-0.06	1580.9
Teshik Tash	07 Lee and Wolpoff (2003)	8	-0.05	1578
Teshik Tash	08 Holloway et al. (2004)	117	-0.07	1525
Teshik Tash	09 Ash and Gallup (2007)	95	-0.06	1581
Teshik Tash	10 Bailey and Geary (2009)	44	-0.06	1581
Teshik Tash	11 Shultz et al. (2012)	54	-0.06	1581
Trinil 2	01 Beals et al. (1984)	37	-0.65	900
Trinil 2	02 Aiello and Dunbar (1993)	36	-0.62	940
Trinil 2	03 Stanyon et al. (1993)	36	-0.9	940
Trinil 2	05 D'Amore et al. (2001)	33	-1	901.5
Trinil 2	06 Miguel and Henneberg (2001)	238	-0.9	917.7
Trinil 2	07 Lee and Wolpoff (2003)	86	-1.2	940
Trinil 2	08 Holloway et al. (2004)	61	-0.9	940
Trinil 2	09 Ash and Gallup (2007)	33	-0.9	940
Trinil 2	10 Bailey and Geary (2009)	28	-0.9	940
Trinil 2	11 Shultz et al. (2012)	129	-0.85	940
Trinil 2	12 Schoenemann (2013)	66	-0.9	940
Trinil 2	13 Du et al. (2018)	78	-1.535	901
Trinil 2	14 Ponce de León et al. (2021)	25	-1.3	940
Tze-Yang 1	01 Beals et al. (1984)	146	-0.01	1210
Tze-Yang 1	03 Stanyon et al. (1993)	116	-0.01	1210
Tze-Yang 1	06 Miguel and Henneberg (2001)	602	-0.01	1210
Vértesszöllös 2	01 Beals et al. (1984)	38	-0.5	1325
Vértesszöllös 2	02 Aiello and Dunbar (1993)	65	-0.21	1300
Vértesszöllös 2	03 Stanyon et al. (1993)	63	-0.19	1325
Vértesszöllös 2	05 D'Amore et al. (2001)	81	-0.2	1300
Vértesszöllös 2	06 Miguel and Henneberg (2001)	379	-0.186	1334
Vértesszöllös 2	07 Lee and Wolpoff (2003)	34	-0.2	1300
Vértesszöllös 2	09 Ash and Gallup (2007)	75	-0.186	1334.6
Vértesszöllös 2	10 Bailey and Geary (2009)	91	-0.186	1334.6
Vértesszöllös 2	11 Shultz et al. (2012)	88	-0.215	1334.6
Veyrier 1	04 Ruff et al. (1997)	17	-0.01	1430
Veyrier 1	05 D'Amore et al. (2001)	165	-0.01	1430
Veyrier 1	06 Miguel and Henneberg (2001)	595	-0.01	1430
Veyrier 1	10 Bailey and Geary (2009)	126	-0.01	1430
Veyrier 1	11 Shultz et al. (2012)	1	-0.01	1430
Veyrier 1	12 Schoenemann (2013)	192	-0.01	1430
Wadjak 1	01 Beals et al. (1984)	147	-0.01	1550
Wadjak 1	03 Stanyon et al. (1993)	115	-0.01	1550
Wadjak 1	05 D'Amore et al. (2001)	132	-0.01	1512.5
Wadjak 1	06 Miguel and Henneberg (2001)	562	-0.015	1538.6
Wadjak 1	12 Schoenemann (2013)	193	-0.015	1539
Wadjak 2	01 Beals et al. (1984)	114	-0.015	1650
Wadjak 2	06 Miguel and Henneberg (2001)	565	-0.015	1650
Wadjak 2	12 Schoenemann (2013)	194	-0.015	1650
Willandra Lakes 50	05 D'Amore et al. (2001)	128	-0.015	1540
Willandra Lakes 50	06 Miguel and Henneberg (2001)	567	-0.015	1540
Willandra Lakes 50	12 Schoenemann (2013)	195	-0.015	1540
Yinkou	03 Stanyon et al. (1993)	58	-0.26	1390
Yinkou	08 Holloway et al. (2004)	171	-0.13	1390
Yinkou	10 Bailey and Geary (2009)	175	-0.13	1390
Yinkou	12 Schoenemann (2013)	196	-0.13	1390
Yunxian (1 and 2)	06 Miguel and Henneberg (2001)	305	-0.35	1100
Yunxian (1 and 2)	07 Lee and Wolpoff (2003)	68	-0.6	1100
Yunxian (1 and 2)	08 Holloway et al. (2004)	62	-0.4	1200
Yunxian (1 and 2)	09 Ash and Gallup (2007)	47	-0.35	1100
Yunxian (1 and 2)	10 Bailey and Geary (2009)	71	-0.35	1100
Yunxian (1 and 2)	11 Shultz et al. (2012)	119	-0.581	1100
Yunxian (1 and 2)	12 Schoenemann (2013)	67	-0.4	1200
Yunxian (1 and 2)	13 Du et al. (2018)	79	-0.726	1150
Zhoukoudian (VI)	02 Aiello and Dunbar (1993)	46	-0.42	850
Zhoukoudian (VI)	03 Stanyon et al. (1993)	43	-0.4	850
Zhoukoudian (VI)	05 D'Amore et al. (2001)	40	-0.6	850
Zhoukoudian (VI)	06 Miguel and Henneberg (2001)	340	-0.3	850
Zhoukoudian (VI)	07 Lee and Wolpoff (2003)	70	-0.7	850
Zhoukoudian (VI)	09 Ash and Gallup (2007)	59	-0.21	850
Zhoukoudian (VI)	10 Bailey and Geary (2009)	67	-1.8	850
Zhoukoudian (VI)	11 Shultz et al. (2012)	123	-0.59	850
Zhoukoudian (VI)	13 Du et al. (2018)	83	-0.602	850
Zhoukoudian (XXI)	06 Miguel and Henneberg (2001)	294	-0.4	1030
Zhoukoudian D1 (II)	02 Aiello and Dunbar (1993)	43	-0.42	1030
Zhoukoudian D1 (II)	03 Stanyon et al. (1993)	40	-0.4	1030
Zhoukoudian D1 (II)	04 Ruff et al. (1997)	90	-0.44	1030
Zhoukoudian D1 (II)	05 D'Amore et al. (2001)	39	-0.6	1030
Zhoukoudian D1 (II)	06 Miguel and Henneberg (2001)	288	-0.4	1030
Zhoukoudian D1 (II)	07 Lee and Wolpoff (2003)	67	-0.6	1030
Zhoukoudian D1 (II)	09 Ash and Gallup (2007)	62	-0.21	1030
Zhoukoudian D1 (II)	10 Bailey and Geary (2009)	58	-0.21	1030
Zhoukoudian D1 (II)	11 Shultz et al. (2012)	120	-0.59	1030
Zhoukoudian D1 (II)	13 Du et al. (2018)	80	-0.627	1012.5
Zhoukoudian E (III: juv.)	01 Beals et al. (1984)	40	-0.3	915
Zhoukoudian E (III: juv.)	02 Aiello and Dunbar (1993)	44	-0.42	915
Zhoukoudian E (III: juv.)	03 Stanyon et al. (1993)	41	-0.4	915
Zhoukoudian E (III: juv.)	04 Ruff et al. (1997)	91	-0.44	915
Zhoukoudian E (III: juv.)	05 D'Amore et al. (2001)	38	-0.6	915
Zhoukoudian E (III: juv.)	07 Lee and Wolpoff (2003)	74	-0.7	915
Zhoukoudian E (III: juv.)	08 Holloway et al. (2004)	63	-0.4	915
Zhoukoudian E (III: juv.)	09 Ash and Gallup (2007)	58	-0.21	937.5
Zhoukoudian E (III: juv.)	10 Bailey and Geary (2009)	59	-0.21	937.5
Zhoukoudian E (III: juv.)	11 Shultz et al. (2012)	121	-0.59	937.5
Zhoukoudian E (III: juv.)	12 Schoenemann (2013)	70	-0.58	915
Zhoukoudian E (III: juv.)	13 Du et al. (2018)	81	-0.627	915
Zhoukoudian H3 (V)	02 Aiello and Dunbar (1993)	45	-0.42	1140
Zhoukoudian H3 (V)	03 Stanyon et al. (1993)	42	-0.25	1140
Zhoukoudian H3 (V)	04 Ruff et al. (1997)	92	-0.44	1140
Zhoukoudian H3 (V)	05 D'Amore et al. (2001)	44	-0.4	1140
Zhoukoudian H3 (V)	06 Miguel and Henneberg (2001)	289	-0.4	1217.4
Zhoukoudian H3 (V)	07 Lee and Wolpoff (2003)	63	-0.4	1140
Zhoukoudian H3 (V)	09 Ash and Gallup (2007)	61	-0.21	1220
Zhoukoudian H3 (V)	10 Bailey and Geary (2009)	60	-0.21	1220
Zhoukoudian H3 (V)	11 Shultz et al. (2012)	122	-0.59	1220
Zhoukoudian H3 (V)	12 Schoenemann (2013)	72	-0.3	1140
Zhoukoudian H3 (V)	13 Du et al. (2018)	82	-0.373	1300
Zhoukoudian L1 (X)	01 Beals et al. (1984)	41	-0.3	1225
Zhoukoudian L1 (X)	02 Aiello and Dunbar (1993)	47	-0.42	1225
Zhoukoudian L1 (X)	03 Stanyon et al. (1993)	44	-0.4	1225
Zhoukoudian L1 (X)	04 Ruff et al. (1997)	93	-0.44	1225
Zhoukoudian L1 (X)	05 D'Amore et al. (2001)	41	-0.6	1225
Zhoukoudian L1 (X)	06 Miguel and Henneberg (2001)	291	-0.4	1225
Zhoukoudian L1 (X)	07 Lee and Wolpoff (2003)	71	-0.7	1225
Zhoukoudian L1 (X)	08 Holloway et al. (2004)	65	-0.4	1225
Zhoukoudian L1 (X)	09 Ash and Gallup (2007)	60	-0.21	1225
Zhoukoudian L1 (X)	10 Bailey and Geary (2009)	61	-0.21	1225
Zhoukoudian L1 (X)	11 Shultz et al. (2012)	124	-0.59	1225
Zhoukoudian L1 (X)	12 Schoenemann (2013)	69	-0.42	1225
Zhoukoudian L1 (X)	13 Du et al. (2018)	84	-0.602	1235
Zhoukoudian L2 (XI)	01 Beals et al. (1984)	42	-0.3	1015
Zhoukoudian L2 (XI)	02 Aiello and Dunbar (1993)	48	-0.42	1015
Zhoukoudian L2 (XI)	03 Stanyon et al. (1993)	45	-0.4	1015
Zhoukoudian L2 (XI)	04 Ruff et al. (1997)	94	-0.44	1015
Zhoukoudian L2 (XI)	05 D'Amore et al. (2001)	42	-0.6	1015
Zhoukoudian L2 (XI)	06 Miguel and Henneberg (2001)	292	-0.4	1015
Zhoukoudian L2 (XI)	07 Lee and Wolpoff (2003)	72	-0.7	1015
Zhoukoudian L2 (XI)	08 Holloway et al. (2004)	64	-0.4	1015
Zhoukoudian L2 (XI)	09 Ash and Gallup (2007)	64	-0.21	1015
Zhoukoudian L2 (XI)	10 Bailey and Geary (2009)	62	-0.21	1015
Zhoukoudian L2 (XI)	11 Shultz et al. (2012)	125	-0.59	1015
Zhoukoudian L2 (XI)	12 Schoenemann (2013)	68	-0.42	1015
Zhoukoudian L2 (XI)	13 Du et al. (2018)	85	-0.602	1017.5
Zhoukoudian L3 (XII)	01 Beals et al. (1984)	43	-0.3	1030
Zhoukoudian L3 (XII)	02 Aiello and Dunbar (1993)	49	-0.42	1030
Zhoukoudian L3 (XII)	03 Stanyon et al. (1993)	46	-0.4	1030
Zhoukoudian L3 (XII)	04 Ruff et al. (1997)	95	-0.44	1030
Zhoukoudian L3 (XII)	05 D'Amore et al. (2001)	43	-0.6	1030
Zhoukoudian L3 (XII)	06 Miguel and Henneberg (2001)	293	-0.4	1030
Zhoukoudian L3 (XII)	07 Lee and Wolpoff (2003)	73	-0.7	1030
Zhoukoudian L3 (XII)	08 Holloway et al. (2004)	66	-0.4	1030
Zhoukoudian L3 (XII)	09 Ash and Gallup (2007)	63	-0.21	1030
Zhoukoudian L3 (XII)	10 Bailey and Geary (2009)	63	-0.21	1030
Zhoukoudian L3 (XII)	11 Shultz et al. (2012)	126	-0.59	1030
Zhoukoudian L3 (XII)	12 Schoenemann (2013)	71	-0.42	1030
Zhoukoudian L3 (XII)	13 Du et al. (2018)	86	-0.602	1025
Zhoukoudian L3 (XII)	14 Ponce de León et al. (2021)	23	-0.77	1030
Zhoukoudian U. Cave (101)	01 Beals et al. (1984)	105	-0.018	1500
Zhoukoudian U. Cave (101)	03 Stanyon et al. (1993)	100	-0.01	1500
Zhoukoudian U. Cave (101)	04 Ruff et al. (1997)	21	-0.018	1500
Zhoukoudian U. Cave (101)	05 D'Amore et al. (2001)	124	-0.018	1500
Zhoukoudian U. Cave (101)	06 Miguel and Henneberg (2001)	524	-0.027	1500
Zhoukoudian U. Cave (101)	08 Holloway et al. (2004)	172	-0.015	1500
Zhoukoudian U. Cave (101)	10 Bailey and Geary (2009)	132	-0.018	1500
Zhoukoudian U. Cave (101)	11 Shultz et al. (2012)	12	-0.022	1500
Zhoukoudian U. Cave (101)	12 Schoenemann (2013)	197	-0.015	1500
Zhoukoudian U. Cave (102)	01 Beals et al. (1984)	106	-0.018	1380
Zhoukoudian U. Cave (102)	03 Stanyon et al. (1993)	101	-0.01	1380
Zhoukoudian U. Cave (102)	04 Ruff et al. (1997)	22	-0.018	1380
Zhoukoudian U. Cave (102)	05 D'Amore et al. (2001)	125	-0.018	1380
Zhoukoudian U. Cave (102)	06 Miguel and Henneberg (2001)	525	-0.027	1380
Zhoukoudian U. Cave (102)	10 Bailey and Geary (2009)	120	-0.018	1380
Zhoukoudian U. Cave (102)	11 Shultz et al. (2012)	13	-0.022	1380
Zhoukoudian U. Cave (102)	12 Schoenemann (2013)	198	-0.015	1380
Zhoukoudian U. Cave (103)	01 Beals et al. (1984)	107	-0.018	1300
Zhoukoudian U. Cave (103)	03 Stanyon et al. (1993)	102	-0.01	1300
Zhoukoudian U. Cave (103)	04 Ruff et al. (1997)	23	-0.018	1290
Zhoukoudian U. Cave (103)	05 D'Amore et al. (2001)	126	-0.018	1290
Zhoukoudian U. Cave (103)	06 Miguel and Henneberg (2001)	526	-0.027	1295
Zhoukoudian U. Cave (103)	10 Bailey and Geary (2009)	114	-0.018	1290
Zhoukoudian U. Cave (103)	11 Shultz et al. (2012)	14	-0.022	1290
Zhoukoudian U. Cave (103)	12 Schoenemann (2013)	199	-0.015	1290
